# Supplementary material for: NCX1 represents an ionic Na+ sensing mechanism in macrophages
Source: PLoS Biol. 2020 Jun 22;18(6):e3000722. doi: 10.1371/journal.pbio.3000722 (PMC7307728; doi:10.1371/journal.pbio.3000722)
Supplement: S1 Data — All numerical raw data are combined in a single Excel file “S1_Data.xlsx”. This file consists of several spreadsheets. Each spreadsheet contains the raw data of one subfigure. (XLSX) [file pbio.3000722.s009.xlsx]

## Sheet: 1a Fig
NS [mmol/2x106 cells]	HS [mmol/2x106 cells]	NS LPS [mmol/2x106 cells]	HS LPS [mmol/2x106 cells]
0.110661	0.128665	0.14667	0.109343
0.101	0.117687	0.130861	0.216052
0.0913391	0.137009	0.16643	0.208148
0.110661	0.238887	0.109343	0.12603
0.114174	0.155452	0.107587	0.141839
0.0627956	0.14623	0.127348	0.213417
0.0759696	0.14667	0.11593	0.130861
0.0790435	0.0992435	0.108904	0.135691
0.0702609	0.084313	0.0606	0.109343
0.0689435	0.0926565	0.0707	0.0939739
0.0825565	0.084313	0.0746522	0.153696
	0.118126		0.119443

## Sheet: 1b Fig
Time (min)	HS (Intracellular Na+ (F340/ F380 (norm.)))								LPS (Intracellular Na+ (F340/ F380 (norm.)))							LPS + HS (Intracellular Na+ (F340/ F380 (norm.)))
0	1	1	1	1	1	1	1	1	1	1	1	1	1	1	1	1	1	1	1	1	1	1	1	1
0.5	1.15237	1.04057	1.1384	1.09569	0.978704	1.01043	1.11987	1.15641	1.01032	0.999232	1.00229	1.01223	1.00382	1.00164	0.988014	1.04742	1.08067	1.15987	1.25078	1.00371	1.00178	1.14205	1.0815	1.15223
1	1.18001	1.13975	1.16046	1.23276	1.06655	1.18673	1.11823	1.14939	0.99914	0.997696	1.00152	0.994648	1.03058	1.01066	0.998288	1.17907	1.2437	1.16536	1.23832	1.22243	1.00624	1.13721	1.11165	1.14086
2	1.17789	1.16153	1.16198	1.19569	1.14286	1.16588	1.12644	1.14587	0.996561	0.996928	1	0.990061	1.00612	1.01147	0.990582	1.16844	1.24538	1.16614	1.24922	1.22521	1.14005	1.12671	1.1198	1.13823
3	1.18072	1.14275	1.15589	1.18535	1.13665	1.15166	1.13383	1.13884	0.993121	0.996928	0.996192	0.981651	1.00076	1.01147	0.995719	1.16026	1.25294	1.17868	1.23988	1.22799	1.13203	1.12187	1.1198	1.13473
4	1.18072	1.14951	1.15741	1.18448	1.14729	1.14313	1.13793	1.1406	1.00344	0.996928	0.994669	0.975535	1.00382	1.02131	1.00856	1.14636	1.26134	1.19906	1.23442	1.2456	1.13648	1.11864	1.12388	1.13911
5	1.18214	1.15853	1.15665	1.17931	1.15617	1.13839	1.13711	1.1362	0.99914	0.994624	0.997715	0.969419	1.00841	1.02541	1.01627	1.1341	1.26387	1.19828	1.22897	1.28082	1.14095	1.11864	1.12958	1.13648
6	1.17505	1.16228	1.16046	1.17069	1.16326	1.13649	1.13547	1.13005	0.989682	0.990783	0.993907	0.967125	1.01147	1.02951	1.02997	1.13737	1.26807	1.30016	1.22741	1.2975	1.14987	1.11622	1.13203	1.13036
7	1.16371	1.16228	1.17566	1.17414	1.16948	1.13934	1.13383	1.12654	0.99914	0.988479	0.990099	0.965596	1.00764	1.00656	1.03682	1.13573	1.26891	1.20219	1.21807	1.31789	1.16325	1.11461	1.12958	1.12948
8	1.15237	1.16905	1.16046	1.17759	1.18367	1.13839	1.13218	1.12742	0.995701	0.99616	0.974867	0.966361	1.05734	1.03852	1.04794	1.13737	1.26723	1.20611	1.21495	1.34013	1.17306	1.11219	1.12877	1.13211
9	1.14387	1.17355	1.16198	1.16379	1.18811	1.13934	1.13136	1.12214	0.992261	0.986175	0.973344	0.964832	1.01223	1.0459	1.06593	1.13573	1.27143	1.20141	1.20794	1.37257	1.18823	1.10815	1.12632	1.12773
10	1.1304	1.17355	1.1635	1.16293	1.19787	1.13649	1.12808	1.12654	0.995701	0.987711	0.97639	0.963303	1.01529	1.04836	1.06935	1.13001	1.27143	1.20298	1.20171	1.37071	1.19893	1.1017	1.12632	1.12686

## Sheet: 1c Fig
Time (min)	HS (Intracellular Na+ (F340/ F380 (norm.)))					Urea (Intracellular Na+ (F340/ F380 (norm.)))
0	1	1	1	1	1	1	1	1	1	1
0.5	1.09869	1.03037	1.0134	0.989958	1.00154	0.99941	1.03086	1.0422	1.00911	1.00436
1	1.15498	1.07289	1.12293	1.1113	1.06989	1.00295	1.04938	1.0422	1.01913	1.00958
2	1.16068	1.08352	1.12372	1.13054	1.13825	1	1.03781	1.08073	1.11293	1.02004
3	1.16476	1.08808	1.12372	1.13138	1.14209	1.00059	1.02778	1.11009	1.09381	1.06272
4	1.17129	1.09719	1.13081	1.13138	1.14747	0.99941	1.01389	1.11009	1.07832	1.08362
5	1.1664	1.10326	1.18203	1.1364	1.15745	0.987618	1.00077	1.1156	1.07468	1.09059
6	1.16558	1.10782	1.11899	1.14393	1.17051	0.985259	1.00849	1.11743	1.07923	1.09669
7	1.1664	1.11162	1.12293	1.15146	1.17972	0.977005	1.00694	1.12569	1.08197	1.10279
8	1.16558	1.11465	1.11978	1.16151	1.18433	0.978774	1.00694	1.12569	1.0847	1.10453
9	1.16476	1.1139	1.11269	1.17155	1.19969	0.975826	1.01235	1.13578	1.09108	1.11585
10	1.16476	1.11845	1.10875	1.1841	1.21582	0.970519	1.02546	1.14128	1.102	1.11847

## Sheet: 2 Fig
									Amil		TTX		EIPA		DAPI		Furo		GSK		KB-R		SEA		NiCl2
					LPS
	NS	HS	NS	Urea	NS	HS	NS	Urea	NS	HS	NS	HS	NS	HS	NS	HS	NS	HS	NS	HS	NS	HS	NS	HS	NS	HS
	0	0	0	0	2.599	27.361	4.742	2.553	5.788	22.153	2.599	14.521	1.682	16.356	5.375	25.567	2.851	11.458	11.048	9.813	6.937	9.792	1.258	6.007	0.586	1.492
	0	0	0	0	6.268	20.024	3.335	1.458	6.372	22.578	2.599	16.356	0.765	16.356	3.566	24.275	1.492	12.817	8.577	12.902	5.824	8.533	1.258	6.007	0.586	0.586
	0	0	0	0	9.019	27.361	4.351	2.396	5.048	24.716	1.682	18.19	2.599	26.444	2.679	22.252	3.757	12.364	8.577	17.227	6.352	10.489	1.258	6.482	0.586	1.945
	0	0	0	0	1.635	20.411	5.642	5.199	3.828	26.745	6.955	13.026	4.527	14.645	14.176	19.612	13.076	33.129	5.879	13.349	13.98	12.62	3.632	17.073	6.52	6.52
	0	0	0	0	11.252	19.037	3.424	3.868	13.041	18.191	5.336	13.835	3.717	14.24	12.364	21.877	8.0815	29.228	5.049	10.029	8.8176	12.816	15.05	13.835	2.932	4.726
	0	0	0	0	5.299	18.121	5.642	4.755	11.382	16.36	4.527	14.645	4.527	15.05	16.441	20.971	11.679	35.788	5.879	19.16	12.816	12.914	10.193	15.859	5.623	6.52
	0	0	0	0	13.799	24.436	5.357	4.951	12.088	16.178	7.588	19.953	2.398	12.364	14.915	19.722	0.903	8.578	1.498	18.311	6.55	8.574	11.812	7.866	2.638	9.076
	0	0	0	0	11.59	22.894	4.138	4.138	0.681	18.535	6.215	18.579	4.21	10.552	14.09	18.619	1.049	8.05	1.498	26.274	4.527	7.36	3.829	8.314	0.922	1.351
	0	0	0.073	0	13.123	23.321	5.967	4.748	1.31	18.672	6.215	20.411	2.851	11.458	14.604	19.786	0.589	8.64	5.038	28.044	5.741	10.598	2.483	7.417	3.497	1.351
Delta Nitrite		0		0		14.3		-0.9		13.8		11.8		12.2		10.5		13		11.3		2.5		4.2		1.1

## Sheet: 3A Fig
	BMDM [Rn]			RAW [Rn]			Brain [Rn]
Cycle	Slc8a1	Slc8a2	Slc8a3	Slc8a1	Slc8a2	Slc8a3	Slc8a1	Slc8a2	Slc8a3
1	1	1	1	1	1	1	1	1	1
2	1	1.00288	1.00503	1.00289	1.00361	0.999353	1.00837	0.994599	1.00134
3	1.00099	1.00443	1.00511	1.00076	0.998934	1.00376	1.01278	0.986888	1.00398
4	1.00294	1.00604	1.01244	1.00443	1.00434	0.997673	1.01068	0.998618	1.00791
5	1.00296	1.00421	1.00641	1.00622	1.00444	0.99325	1.01458	0.991526	1.0051
6	1.00233	1.0076	1.00524	1.00905	1.00822	0.992817	1.01687	0.990507	1.0074
7	1.00554	1.00795	1.00799	1.00929	1.00509	1.00044	1.0186	0.999332	1.01381
8	1.00909	1.00759	1.01004	1.01003	1.00787	0.996747	1.01891	0.999362	1.00516
9	1.00644	1.01064	1.01371	1.01027	1.00744	1.00188	1.01918	1.0027	1.01214
10	1.01347	1.01071	1.00922	1.01035	1.00867	0.995543	1.02111	1.00011	1.00781
11	1.01128	1.01348	1.00964	1.01424	1.00636	0.994994	1.02702	1.00214	1.00697
12	1.01166	1.01156	1.00994	1.01426	1.0143	1.00686	1.0262	1.00356	1.00942
13	1.00996	1.01182	1.02146	1.01622	1.01187	1.00668	1.0252	1.0045	1.01047
14	1.01456	1.01462	1.02397	1.01467	1.01304	1.00478	1.0269	1.0061	1.01342
15	1.01501	1.01808	1.02792	1.01926	1.01273	1.00469	1.02867	1.00719	1.01675
16	1.01678	1.01735	1.02201	1.02031	1.01526	1.01201	1.03123	0.999306	1.01447
17	1.01839	1.02028	1.02779	1.02051	1.01771	1.00659	1.03145	1.00926	1.0186
18	1.02238	1.0196	1.02506	1.01955	1.0135	1.01539	1.03469	1.01215	1.01852
19	1.01912	1.02429	1.02212	1.02201	1.01578	1.01736	1.03743	1.01628	1.0304
20	1.02186	1.02199	1.02367	1.0231	1.01809	1.01953	1.04525	1.01755	1.03954
21	1.02214	1.02483	1.02741	1.0252	1.02258	1.01523	1.05675	1.0293	1.06412
22	1.02418	1.02746	1.02645	1.02771	1.02354	1.02217	1.07994	1.05158	1.09744
23	1.02976	1.02462	1.02264	1.02966	1.02178	1.0249	1.11966	1.07893	1.16613
24	1.04031	1.02719	1.02602	1.03513	1.02629	1.01942	1.19669	1.1397	1.28083
25	1.05672	1.02625	1.02876	1.04489	1.02675	1.02447	1.3422	1.2563	1.4687
26	1.08023	1.02946	1.02529	1.06359	1.02215	1.02107	1.58007	1.44341	1.71492
27	1.13592	1.02467	1.03308	1.10036	1.02684	1.02669	1.91393	1.71127	1.98804
28	1.24508	1.02895	1.03265	1.16097	1.02711	1.03526	2.30479	2.03288	2.2658
29	1.4239	1.03343	1.0334	1.28219	1.02536	1.02323	2.67687	2.35891	2.49346
30	1.70376	1.03469	1.03242	1.50113	1.02865	1.03234	2.99451	2.62697	2.67612
31	2.07281	1.03659	1.03726	1.82678	1.03484	1.04202	3.23574	2.84787	2.8126
32	2.46964	1.04029	1.03264	2.25066	1.04093	1.04468	3.39828	3.01583	2.91257
33	2.85414	1.05218	1.0422	2.70377	1.05212	1.05374	3.53058	3.14089	2.99031
34	3.18834	1.06197	1.04644	3.10393	1.0666	1.07249	3.62877	3.21835	3.0731
35	3.45343	1.10002	1.05209	3.43017	1.10386	1.11058	3.69677	3.29618	3.12499
36	3.68043	1.15457	1.07695	3.67603	1.16136	1.16968	3.74376	3.34319	3.17996

## Sheet: 4a Fig
membrane potential [mV]	IHS [A/ F]										ILPS [A/ F]										ILPS+HS [A/ F]
-100	2.06566	-2.17398	-5.58921	-0.76256	-0.44499	-2.96829	-7.27	2.53	-2.99	-0.211	5.51078	-1.23714	-1.31259	0.038069	0.74	0.231	0.0482	0.0481	-0.562	1.09	-4.33568	-1.35589	-10.2817	-18.4405	2.43269	0.900223	2.04975	-19.219	-12.8194	-0.976	-0.33	-0.14	-3.99
-90	1.53728	-1.9708	-7.29543	-0.75923	-0.23547	-3.11765	-6.62	1.86	-2.6	-0.346	4.18413	-1.56523	-2.14211	-0.169684	0.472	0.446	-0.0128	-0.00586	-1.55	1.83	-4.96903	-1.49486	-10.3631	-17.8003	2.34333	0.718327	0.89316	-18.7456	-12.0928	-1.04	-1.06	-0.406	-3.68
-80	0.78282	-1.94884	-6.24077	-0.779479	-0.309724	-2.97407	-4.85	0.889	-3.8	-0.385	2.87126	-1.02854	-2.26367	-0.274907	0.478	-0.0215	-0.0031	0.00878	-3.42	0.746	-4.80546	-0.733915	-9.77829	-16.2015	1.67538	0.503303	0.7098	-16.7715	-11.1793	-1.18	-1.27	-0.5	-4.54
-70	0.672882	-1.64604	-5.09235	-0.536741	-0.212221	-2.05872	-3.81	0.374	-5.59	-0.453	1.8784	-0.428982	-0.93066	-0.105696	0.623	0.0625	-0.0227	-0.00416	-3.42	0.0985	-3.56381	-0.51004	-8.43537	-14.268	1.37444	0.427692	1.16102	-14.622	-10.2243	-1.09	-1.02	-0.634	-4.51
-60	0.39027	-1.42397	-4.2191	-0.460433	-0.209616	-1.61821	-3.21	0.043	-3.26	-0.392	1.27549	0.100284	-0.346482	-0.09524	0.392	-0.0618	-0.0442	0.0508	-3.01	-0.147	-3.04467	-0.3513	-7.24666	-12.593	1.13624	0.455846	3.04735	-12.0459	-9.29005	-0.637	-1.07	-0.666	-3.68
-50	0.264341	-1.31377	-2.32225	-0.473197	-0.332342	-1.40736	-2.58	-0.773	-3.08	-0.246	1.00351	-0.013728	-0.15813	-0.083837	0.356	0.144	-0.0178	0.0684	-2.65	-0.365	-2.79345	-0.210347	-6.1917	-11.0021	0.700303	0.388669	3.44104	-10.7828	-8.2901	-0.941	-0.48	-0.536	-3.12
-40	0.188842	-1.0568	-2.15087	-0.481677	-0.419584	-1.32554	-1.67	-1.1	-4.17	-0.197	0.885073	0.101877	0.089253	0.0712898	0.337	0.122	0.0516	0.0615	-2.32	0.501	-2.69268	-0.175976	-5.28545	-9.2788	0.225258	0.343222	2.49034	-8.68257	-7.27759	-0.784	-0.467	-0.654	-2.58
-30	0.0513331	-0.759324	-2.45185	-0.538518	-0.601686	-1.21616	-1.5	-1.32	-1.43	-0.0549	0.849558	0.24809	0.062957	0.109493	0.209	0.172	0.108	0.16	-1.96	0.586	-2.73029	-0.842731	-4.41514	-7.51508	0.000455	0.242589	1.88571	-7.7738	-6.24467	-0.519	-0.241	-0.285	-1.89
-20	-0.0208801	-0.481331	-1.10486	-0.647297	-0.96669	-1.42108	-1.3	-1.16	-1.2	0.0021	0.865768	0.626899	0.0483698	0.199474	0.0189	0.232	0.0886	0.174	-1.49	0.591	-2.78938	-1.68387	-4.16167	-5.85429	-1.41487	0.0612914	-0.313226	-6.07229	-5.29048	-0.493	-0.169	-0.284	-1.29
-10	-0.148853	-0.0632207	-1.25686	-0.70867	-1.32342	-1.74271	-1.13	-1.42	-1.09	-0.122	1.01699	0.860201	0.0605126	0.213137	0.0239	0.115	0.1	0.135	-0.969	0.736	-2.89283	-1.59399	-3.57511	-5.63738	-2.59626	-0.0734027	-3.31443	-5.68242	-4.71743	-0.366	-0.201	-0.164	-0.768
0	-0.0652637	0.381553	-1.25193	-0.809827	-1.82655	-2.32732	-1.16	-1.41	-0.943	0.109	0.926435	0.420681	0.461176	0.432324	0.133	0.0793	0.0945	0.105	-0.632	1.42	-3.23598	-0.964664	-2.77371	-4.23792	-2.4695	-0.287514	-5.09047	-6.40612	-3.88168	-0.0919	-0.263	-0.165	-0.274
10	-0.250572	0.702496	-1.48416	-0.858499	-2.44707	-2.07966	-0.823	-1.65	-0.842	0.0479	1.19148	0.378703	0.953057	0.378457	0.0505	-0.0391	0.0232	0.153	-0.0657	2.26	-3.32464	-0.630454	-2.18987	-2.56648	-3.4544	-0.392964	-6.29795	-5.2011	-2.9944	-0.313	-0.149	-0.0585	0.0686
20	-0.0295062	1.1888	-1.69377	-1.13873	-3.10481	-1.72157	-0.699	-1.29	-1.26	0.299	1.00263	1.04437	1.48132	0.816117	0.0763	-0.0203	0.147	0.0779	0.322	3.45	-3.39817	-0.310753	-1.66559	-0.011893	-4.01845	-0.540663	-6.97029	-4.07452	-1.73476	-0.343	-0.209	0.011	0.501
30	-0.386877	1.95458	-1.99745	-1.07606	-3.97647	-1.93121	-0.718	-1.32	-2.1	-0.0309	1.50215	2.08982	2.61653	1.33298	-0.048	-0.0486	0.166	0.196	0.601	6.09	-3.87506	0.839212	-0.471116	1.74091	-4.7412	-0.854864	-8.4014	-4.16765	-0.605492	-0.426	-0.378	0.0303	0.733
40	-0.270419	2.25981	-2.26665	-1.0908	-4.94195	-1.83828	-0.692	-1.82	-2.04	-0.112	1.61927	3.41643	3.24985	1.19219	0.0523	-0.0825	-0.0302	0.203	0.972	6.95	-3.38541	1.52662	0.087099	4.66087	-4.747	-1.44928	-8.80795	-3.48548	0.4417	-0.0453	-0.424	0.0025	1.11
50	-0.123787	2.97333	-3.11607	-1.43525	-6.87094	-1.84901	-0.674	-1.5	-2.72	-0.017	1.81072	5.01045	5.18522	1.51483	-0.574	-0.311	0.625	0.251	1.56	7.56	-3.62676	2.89479	0.58988	6.63075	-4.88322	-2.0102	-9.20175	-2.55306	2.01274	0.0213	-0.371	0.137	1.63
60	0.082325	3.75209	-3.9695	-1.71061	-8.05853	-1.32849	-0.643	-1.87	-4.24	-0.0415	2.69628	6.65402	7.36404	1.88558	-0.0875	-0.485	0.323	0.211	2.14	8.45	-4.71923	4.09401	1.33837	7.5794	-5.62338	-2.68106	-11.7604	-1.16496	2.77449	-0.405	-0.571	0.441	1.87
70	-0.080229	4.65661	-4.59209	-2.066	-9.58313	-1.24362	-0.886	-1.67	-4.36	0.0493	3.75547	8.57792	9.36714	2.11236	-0.536	-0.407	0.492	0.435	2.72	9.34	-4.58937	5.42468	2.11351	9.76177	-5.30241	-3.48154	-12.9343	-1.36237	4.06476	-0.446	-0.301	0.367	2.47
80	0.628516	5.43565	-5.18418	-1.93281	-12.3121	-1.13354	-1.26	-2.03	0.708	-0.475	3.89499	11.6479	13.2255	2.10227	-0.635	-0.51	0.557	0.561	3.1	10.2	-4.75419	6.95478	2.87654	10.3273	-10.6234	-4.90069	-15.1605	-0.64944	5.40006	-0.0538	-0.281	0.305	2.73

## Sheet: 4b Fig
membrane potential [mV]	INi HS [A/ F]										INi + LPS [A/ F]										INi + LPS + HS [A/ F]
-100	0.51	-0.46	-0.2	0.88	-0.05	0.274	0.157	0.337	-0.392	0.441	-1.348	0.782	-0.096	-1.176	1.517	1.023	0.183	0.257	0.503	-0.053	0.1	0.38	2.28	-2.35	0.04	1.626	0.443	-0.662	0.992	-2.581
-90	0.41	-0.47	-0.2	0.68	0.09	0.177	0.256	0.218	-0.088	0.425	-1.026	1.039	0.844	-1.993	0.984	0.548	0.026	0.173	0.582	0.016	0.12	0.24	2.07	-2.59	0.05	0.73	0.335	-0.544	0.644	-1.959
-80	0.26	-0.5	-0.1	0.76	-0.01	-0.268	0.168	0.156	-0.126	0.324	-0.891	-0.694	-0.428	-0.822	0.776	-0.024	0.043	0.179	0.1	-0.074	0.08	0.31	1.9	-2.24	-0.02	0.322	0.271	-0.463	0.069	-1.572
-70	0.22	-0.45	-0.59	0.569	-0.11	-0.122	-0.054	0.192	-0.193	-0.037	-0.676	-1.303	0.548	-1.646	0.501	0.242	-0.035	-0.023	0.132	-0.398	0.11	0.131	1.45	-2.49	-0.07	0.366	0.225	-0.364	-0.12	-1.173
-60	0.13	-0.43	-0.83	0.429	-0.185	0.168	-0.119	0.258	-0.266	0.092	-0.53	-0.897	1.267	-1.582	0.51	0.278	0.141	0.18	0.14	-0.039	0.036	0.099	1.5	-1.84	-0.071	0.088	0.059	-0.23	-0.118	-0.723
-50	-0.04	-0.44	-0.75	0.225	-0.229	0.013	-0.159	0.213	-0.433	0.249	-0.395	-0.58	0.67	-1.281	0.51	0.295	0.055	0.135	0.24	-0.306	-0.016	0.068	0.88	-1.51	-0.067	-0.001	0.007	-0.171	-0.045	-0.454
-40	0.022	-0.43	-0.7	0.195	-0.229	-0.558	-0.172	0.205	-0.466	0.226	-0.223	-0.465	0.81	-1.333	0.634	0.731	0.007	0.214	0.36	-0.101	-0.024	0.052	1.06	-1.293	-0.083	-0.146	-0.129	-0.036	0.102	-0.068
-30	0.01	-0.41	-0.64	0.145	-0.231	-0.393	-0.201	0.237	-0.525	0.37	-0.097	-0.247	-0.232	-1.492	0.717	0.441	0.129	0.463	0.601	-0.163	-0.011	0.01	0.82	-0.994	-0.085	-0.218	-0.124	0.333	0.045	0.287
-20	-0.045	-0.396	-0.51	0.138	-0.218	-0.195	-0.193	0.263	-0.55	0.405	-0.019	0.099	-0.203	-0.923	0.865	0.532	0.238	0.555	0.629	-0.034	-0.06	-0.006	0.8	-0.725	-0.118	-0.318	-0.17	0.694	-0.034	0.611
-10	-0.061	-0.437	-0.491	0.113	-0.159	-0.295	-0.192	0.271	-0.725	0.241	0.124	0.431	-0.228	-0.983	1.185	0.508	0.234	0.799	1.029	0.021	-0.057	0.026	0.577	-0.2	-0.142	-0.231	-0.015	1.263	0.034	0.962
0	-0.092	-0.483	-0.439	0.075	-0.268	-0.26	-0.109	0.229	-0.841	0.409	0.304	0.67	-0.026	-0.643	1.382	0.621	0.318	0.878	0.868	0.076	-0.074	-0.008	0.243	0.266	-0.16	0.053	-0.017	2.003	0.075	1.238
10	-0.106	-0.57	-0.44	-0.027	-0.288	-0.253	-0.105	0.185	-1.052	0.441	0.453	1.702	-0.047	-0.466	1.513	0.61	0.527	0.698	1.013	0.159	-0.086	-0.016	0.17	0.756	-0.164	0	0.165	2.922	0.208	1.678
20	-0.09	-0.65	-0.54	-0.045	-0.289	-0.282	-0.087	0.263	-1.344	0.365	0.581	2.405	0.053	-0.431	2.114	1.105	0.539	1.037	1.164	0.273	-0.04	-0.038	-0.01	1.23	-0.243	0.45	0.463	4.348	0.21	1.902
30	-0.09	-0.73	-0.5	-0.058	-0.397	-0.399	-0.103	0.314	-1.926	0.996	0.852	3.387	0.139	-0.221	2.789	1.163	0.633	1.324	1.35	0.308	-0.01	-0.102	0.43	1.85	-0.038	0.647	0.775	5.566	0.218	1.964
40	-0.12	-0.79	-0.08	-0.077	-0.3	-0.22	-0.091	0.284	-2.299	0.835	0.82	4.019	0.543	-0.095	3.299	1.122	0.987	1.216	1.423	0.51	-0.11	0.022	0.67	2.45	-0.27	0.879	0.945	7.417	0.4	2.417
50	-0.35	-0.95	-0.26	-0.25	-0.22	-0.396	-0.244	0.145	-2.803	0.601	1.432	4.692	0.804	0.136	3.675	2.705	1.301	1.406	1.639	0.32	0.05	-0.12	0.65	3.54	-0.21	1.262	0.917	9.115	0.872	3.474
60	-0.27	-1.11	0	-0.28	-0.4	-1.067	-0.224	0.045	-4.486	0.251	1.52	5.845	1.142	0.279	5.061	2.454	1.411	1.506	1.695	0.691	-0.02	-0.02	0.58	4.38	-0.35	2.155	1.294	12.299	0.56	3.491
70	-0.28	-1.28	0.1	-0.18	-0.21	-0.816	-0.253	0.165	-5.147	0.301	2.191	6.806	0.577	0.443	5.655	2.255	1.378	1.836	1.687	0.709	-0.08	0.14	0.85	4.97	-0.33	1.787	2.092	14.975	1.448	5.137
80	-0.17	-1.45	0.2	-0.19	-0.14	-0.725	-0.237	0.064	-6.584	0.558	2.16	7.451	0.53	0.599	1.885	2.305	1.445	2.302	2.638	0.771	-0.08	0.12	1.74	5.94	-0.04	1.459	2.516	17.964	2.044	6.615

## Sheet: 4c Fig
membrane potential [mV]	LPS [INCX]									LPS + HS [INCX]
-80.5429	-2.42136	-4.41442	-1.11557	-0.593857	-2.21549	-1.62204	-3.84679	-3.57497	-1.62992	-10.5954	-5.79625	-4.27294	-2.43732	-2.05803	-2.22487	-1.91213	-2.37425	-2.71056
-80.0436	-2.29829	-4.01265	-1.05939	-0.435569	-2.14113	-1.69965	-3.6036	-3.65289	-1.38029	-10.5185	-5.38913	-4.05066	-2.57213	-2.37508	-2.14798	-1.6746	-2.35253	-2.3276
-79.5443	-2.21721	-4.07957	-1.266	-0.535096	-2.15198	-1.93261	-3.38962	-3.88198	-1.52614	-10.4965	-5.52349	-4.35638	-2.07244	-2.00646	-2.3251	-1.76215	-2.21055	-2.45166
-79.0763	-1.94568	-3.52895	-0.918399	-0.504246	-2.1207	-1.7516	-3.50889	-3.70471	-1.23049	-10.4479	-5.51389	-4.07173	-1.85316	-2.23407	-1.87014	-1.41171	-2.25011	-2.01699
-78.5769	-1.98618	-3.70796	-1.22244	-0.540605	-2.09208	-1.65745	-3.1929	-3.44182	-0.700614	-10.2424	-5.01196	-3.98296	-1.79025	-2.05949	-1.77534	-1.18365	-2.10321	-1.59146
-77.984	-2.04518	-3.50807	-1.1533	-0.498737	-2.01315	-1.66818	-3.06356	-3.35499	-0.847019	-10.0338	-5.21605	-3.68856	-1.98976	-2.19439	-2.24095	-1.20809	-2.0125	-1.15133
-77.5472	-1.54118	-3.41301	-1.05107	-0.476702	-2.12363	-1.76782	-2.98877	-2.89504	-0.621965	-10.0242	-5.21203	-3.94659	-2.57932	-2.23396	-1.67388	-1.19324	-1.85972	-1.7202
-77.0166	-1.63575	-3.30551	-1.2256	-0.661066	-1.91233	-1.4332	-3.09736	-3.158	-0.375895	-10.0581	-4.50904	-3.69732	-2.29173	-2.27277	-1.85579	-1.02197	-1.94789	-1.04534
-76.5173	-1.44788	-3.10241	-1.26558	-0.590919	-2.01871	-1.68657	-3.17044	-3.06119	-0.183957	-9.84884	-5.00155	-3.71953	-2.20725	-1.92521	-1.91612	-0.921255	-1.85454	-0.948506
-76.0805	-1.49353	-2.94683	-1.08599	-0.56007	-1.79329	-1.22889	-3.0467	-2.86633	-0.668847	-9.77381	-4.4938	-3.74983	-2.14074	-2.16964	-1.74801	-1.04233	-1.98966	-1.23399
-75.5187	-1.63819	-3.03108	-1.1947	-0.65776	-1.76477	-0.955121	-2.82814	-2.65402	-0.164426	-9.59138	-4.83588	-3.43413	-2.40137	-1.66769	-1.90353	-1.01948	-1.91824	-0.732105
-75.0195	-1.36968	-2.34027	-1.04334	-0.491392	-1.76622	-1.05547	-2.93293	-2.49193	-0.201241	-9.70807	-4.9974	-3.56209	-2.09221	-1.98332	-1.57004	-1.03659	-1.91085	-1.03375
-74.5202	-1.24639	-2.644	-0.820466	-0.577698	-1.79578	-1.04949	-3.09196	-2.7283	-0.3788	-9.48201	-4.70917	-3.74516	-2.05087	-1.97021	-1.60409	-0.906757	-1.86344	-1.0612
-74.0209	-1.38296	-2.2686	-1.24988	-0.616995	-1.80412	-0.770106	-2.77078	-2.83624	-0.0478828	-9.50166	-4.69575	-3.39504	-2.08682	-2.16257	-1.53254	-0.913506	-1.79452	-0.654196
-73.4904	-1.25777	-2.33529	-1.45506	-0.63903	-1.72833	-1.00651	-2.81065	-2.36029	-0.208977	-9.39232	-4.58867	-3.29579	-2.10839	-1.78622	-1.49304	-0.612343	-1.82099	-0.566348
-73.0223	-1.11872	-2.19048	-1.05375	-0.614424	-1.69696	-1.08512	-2.46616	-2.50271	-0.125027	-9.45525	-4.43481	-3.11851	-2.0329	-1.84667	-1.64497	-0.721668	-1.63837	-0.807557
-72.3981	-1.12396	-2.38563	-1.06735	-0.560804	-1.55614	-0.973277	-2.50474	-2.38993	-0.150201	-9.47151	-4.53004	-2.67989	-2.21624	-1.4454	-1.29232	-0.758693	-1.73289	-0.746706
-71.9925	-1.16286	-2.17923	-0.882304	-0.560804	-1.48106	-0.999857	-2.56332	-2.3574	-0.141782	-9.24221	-4.58229	-2.83831	-1.99515	-1.64594	-1.34992	-0.665113	-1.7158	-0.899548
-71.4932	-1.29055	-1.60281	-0.886228	-0.449892	-1.59457	-0.768362	-2.61636	-2.39183	-0.0672848	-9.12071	-4.32126	-2.3156	-2.1012	-1.83216	-1.37997	-0.915637	-1.76305	-0.967851
-70.9627	-1.15812	-1.80569	-0.913803	-0.533994	-1.6153	-0.470375	-2.60508	-1.8655	0.0730766	-9.26837	-4.89731	-2.50543	-1.95561	-1.591	-1.24519	-0.892999	-1.71377	-1.09848
-70.5258	-1.06689	-2.13281	-0.736928	-0.596795	-1.5078	-1.3129	-2.66417	-2.43967	-0.137178	-9.12059	-4.79607	-2.66288	-1.82619	-1.50332	-1.22064	-0.93671	-1.63149	-1.58451
-69.9329	-1.25483	-2.03515	-0.950822	-0.611119	-1.47071	-0.707708	-2.32173	-2.1755	-0.0112668	-9.01542	-4.53939	-2.56175	-1.88731	-1.37125	-1.52338	-0.792553	-1.58268	-1.55777
-69.4023	-1.22567	-1.65298	-0.676982	-0.510857	-1.49423	-0.654847	-2.1649	-2.35516	0.0579035	-9.07692	-5.03529	-2.2436	-2.14614	-1.50434	-0.913072	-0.803799	-1.62871	-1.54686
-68.9343	-1.3241	-1.86954	-0.893536	-0.500206	-1.43914	-0.683213	-2.03446	-1.90921	-0.254057	-8.93533	-4.56621	-2.03357	-2.21624	-1.18989	-1.31464	-1.10103	-1.52409	-1.59943
-68.4038	-1.1387	-1.50193	-0.691097	-0.525547	-1.44409	-0.524888	-2.04306	-2.0578	-0.480692	-8.96007	-4.57182	-2.33456	-1.95022	-1.28462	-1.34761	-1.06776	-1.76709	-1.62562
-67.9669	-1.16175	-1.33824	-0.513933	-0.504246	-1.44433	-0.726539	-1.80691	-1.85261	-0.775601	-8.85972	-4.60288	-2.13809	-1.56916	-1.23388	-1.03346	-1.11778	-1.6607	-2.06358
-67.374	-1.44379	-1.40482	-0.769018	-0.486251	-1.35141	-0.341944	-2.04096	-1.95473	-0.423312	-8.7072	-5.11499	-1.92376	-1.87113	-1.43925	-1.2595	-1.11032	-1.78681	-2.08108
-66.9059	-1.04819	-1.55512	-0.634769	-0.459073	-1.56141	-0.58831	-1.896	-1.73873	-0.468218	-8.67047	-4.71189	-2.32751	-1.81002	-1.27713	-1.02769	-1.19292	-1.61816	-2.01488
-66.3441	-0.999366	-1.68847	-0.695772	-0.449525	-1.44383	-0.66094	-1.67548	-1.52772	-0.653299	-8.58702	-4.83423	-1.44101	-1.78665	-1.15909	-0.628747	-1.02588	-1.6581	-2.01169
-65.8761	-0.973799	-1.32389	-0.53069	-0.546114	-1.52641	-0.661504	-1.48578	-1.97727	-0.364208	-8.47428	-4.71929	-2.00173	-1.56916	-1.82306	-1.05744	-1.34386	-1.60146	-2.10267
-65.3768	-1.11094	-1.32975	-0.543583	-0.469724	-1.5252	-0.650088	-1.79965	-1.5521	-0.520937	-8.40032	-4.49783	-1.97789	-1.22585	-1.39935	-0.864074	-0.864502	-1.47421	-1.9639
-64.8775	-1.10157	-1.37371	-0.645603	-0.449892	-1.57228	-0.336664	-1.57526	-1.57814	-0.157097	-8.2335	-4.89466	-1.52401	-1.96819	-1.30575	-0.914518	-1.15001	-1.62725	-2.06602
-64.347	-1.08879	-1.28632	-0.652959	-0.469724	-1.48191	-0.949974	-1.48022	-1.42333	-0.0911555	-8.22002	-4.82837	-1.75207	-1.54939	-1.19965	-1.03003	-1.04453	-1.77974	-1.85179
-63.8789	-0.975282	-1.29903	-0.517059	-0.36836	-1.44766	-0.508167	-1.24434	-1.90452	-0.0170198	-8.05759	-4.57715	-2.02163	-1.64106	-1.15759	-0.661106	-1.04092	-1.7497	-2.11634
-63.3796	-0.771485	-1.28236	-0.280609	-0.393334	-1.44558	-0.217085	-1.18205	-1.83305	0.050614	-8.03583	-4.69569	-1.79583	-1.24562	-1.40558	-0.996845	-1.0171	-1.59944	-2.14304
-62.8803	-0.887019	-0.769693	-0.521569	-0.403617	-1.47454	-0.657608	-1.07926	-1.464	0.100427	-7.97656	-4.68407	-2.06521	-1.59972	-1.07543	-0.85293	-1.22169	-1.58849	-2.01711
-62.381	-1.01632	-1.0363	-0.604085	-0.387091	-1.5078	-0.0277751	-1.04736	-1.54058	-0.131341	-7.95051	-4.52818	-1.95637	-1.39301	-1.64535	-0.795837	-0.959504	-1.47012	-2.10993
-61.8817	-0.965273	-0.892518	-0.625191	-0.272506	-1.59627	-0.231015	-1.27269	-1.50037	-0.074794	-8.01461	-4.56517	-1.77011	-1.21147	-1.74763	-0.697658	-1.01952	-1.46528	-1.79779
-61.3512	-1.09806	-1.14306	-0.678007	-0.291236	-1.54304	-0.372923	-0.984133	-1.24568	0.142737	-8.01733	-4.44422	-1.67066	-1.31572	-1.30645	-0.761224	-0.880574	-1.43778	-1.83939
-60.8207	-0.741644	-1.15681	-0.462627	-0.30813	-1.5233	-0.256806	-1.08988	-1.02932	0.690683	-7.81159	-4.39779	-1.94375	-1.38223	-1.49785	-0.816511	-0.717326	-1.48312	-1.40109
-60.3214	-0.605331	-0.984096	-0.721442	-0.359546	-1.48199	-0.037113	-1.00302	-1.23606	0.793118	-7.67131	-3.92078	-1.91	-1.52063	-1.59272	-0.884747	-0.616642	-1.38971	-1.29675
-59.8221	-0.476599	-1.24911	-0.802555	-0.303723	-1.47997	-0.0903097	-1.16217	-1.29234	0.845501	-7.81628	-4.37776	-2.02096	-1.77766	-1.49722	-0.424998	-0.783619	-1.49561	-1.01042
-59.3228	-0.495695	-0.771569	-0.71277	-0.37644	-1.49103	-0.246222	-0.844063	-0.835298	0.629461	-7.55237	-4.35086	-1.97826	-1.60151	-1.42211	-0.801485	-0.737569	-1.58621	-0.793838
-58.8235	-0.574952	-0.832728	-0.337941	-0.235046	-1.42381	-0.180907	-1.09589	-1.09783	0.697075	-7.67577	-4.0586	-1.65568	-1.42716	-1.83445	-1.20838	-0.402934	-1.42564	-0.621634
-58.2618	-0.516333	-0.996943	-0.923311	-0.373869	-1.47958	-0.445248	-1.02734	-0.935069	0.368921	-7.3999	-4.0486	-2.103	-1.50805	-1.53243	-0.577365	-0.496574	-1.40198	-0.768994
-57.8249	-0.379016	-0.989525	-0.696424	-0.240922	-1.35893	-0.363058	-0.888465	-0.936354	1.0453	-7.37047	-3.91067	-1.93327	-1.40919	-1.75832	-1.08797	-0.218702	-1.27303	-0.19137
-57.2944	0.0554057	-1.00667	-0.717589	-0.299316	-1.56143	0.0394	-0.872548	-0.620687	0.832258	-7.21653	-4.04296	-2.22129	-1.57635	-1.73661	-0.421984	-0.384822	-1.12632	-0.348006
-56.7639	-0.428537	-0.780194	-0.830817	-0.237249	-1.30861	-0.192913	-0.618602	-0.9881	0.665405	-7.21109	-3.79931	-2.17339	-1.34089	-1.85792	-0.977504	-0.387307	-1.35722	0.0756381
-56.2334	-0.0374114	-0.778659	-0.932148	-0.315475	-1.47221	-0.311902	-0.629428	-0.842411	0.603569	-7.15068	-3.77042	-1.76569	-1.77946	-1.62429	-1.10907	-0.267387	-1.37059	0.00197757
-55.7965	-0.723072	-0.729472	-0.761807	-0.224028	-1.30178	-0.0374605	-0.956603	-0.907252	0.960262	-7.01505	-3.46466	-1.87126	-1.68599	-1.45771	-0.974619	-0.180229	-1.2949	0.118187
-55.2972	-0.108236	-0.895164	-0.830448	-0.299316	-1.29248	-0.438902	-0.864506	-0.992782	0.946264	-7.0698	-3.7079	-2.22464	-1.72734	-1.53315	-0.810843	-0.366059	-1.38522	-0.283291
-54.7043	-0.0911255	-0.607693	-0.646431	-0.200523	-1.22362	-0.32036	-0.736524	-0.828673	0.576852	-7.00776	-3.34584	-1.98493	-1.47749	-1.70168	-0.888346	-0.378756	-1.38217	-0.359429
-54.2986	-0.455948	-0.332811	-0.593786	-0.32429	-1.2053	-0.0394097	-1.2363	-1.17164	0.653324	-6.93519	-3.36316	-1.67007	-1.65903	-1.6557	-0.58968	-0.370527	-1.27862	0.00729384
-53.7369	-0.379728	-0.601948	-0.634584	-0.315108	-1.28747	-0.0467059	-1.41685	-1.0792	0.596719	-6.82891	-3.48391	-1.84442	-1.73273	-1.51837	-0.861608	-0.0614033	-1.2647	0.146879
-53.3	-0.513716	-0.531758	-0.909501	-0.198687	-1.20729	-0.102788	-0.973881	-1.05131	0.796915	-6.87969	-2.96226	-1.69993	-1.41997	-1.17296	-1.04658	-0.050482	-1.32117	-0.322268
-52.8007	-0.31744	-0.715664	-0.606099	-0.189505	-1.06618	-0.0110304	-1.09302	-0.939531	0.433572	-6.75437	-3.16872	-1.83482	-1.50805	-1.16485	-0.913939	-0.127816	-1.4351	-0.145017
-52.239	-0.426971	-0.786674	-0.516239	-0.366157	-0.984461	-0.185357	-1.14504	-0.875085	0.707276	-6.80744	-3.15864	-1.64046	-1.61949	-1.39696	-0.876781	-0.256911	-1.37837	-0.00509185
-51.8333	-0.318281	-0.829492	-0.613909	-0.373135	-0.950167	-0.215523	-1.03275	-1.0204	0.363278	-6.61122	-3.2268	-1.48565	-1.8909	-1.50501	-0.85301	-0.0659324	-1.39804	-0.469322
-51.2092	-0.462909	-0.413994	-0.447163	-0.128541	-1.0238	-0.434249	-1.32037	-1.15058	0.342313	-6.54439	-3.32183	-1.29798	-1.66263	-1.18301	-1.17785	-0.179844	-1.48371	-0.15438
-50.7099	-0.538826	-0.801885	-0.536475	-0.33494	-1.00546	-0.392747	-1.06975	-1.12331	0.220935	-6.54505	-3.19533	-1.65466	-1.57275	-1.36155	-1.12276	-0.313233	-1.27484	-0.497067
-50.1482	-0.386315	-0.655295	-0.541017	-0.301519	-1.08917	-0.58001	-0.813109	-1.50493	-0.0727603	-6.6438	-3.08806	-1.41687	-1.52962	-0.953978	-0.905195	-0.325632	-1.42871	-1.02632
-49.6801	-0.939354	-0.832926	-0.677106	-0.182528	-1.10617	-0.134847	-1.29016	-1.33182	-0.0169617	-6.39637	-3.35463	-1.55727	-1.24742	-1.17226	-1.02992	-0.455735	-1.42989	-0.962069
-49.1808	-0.615328	-0.337929	-0.356421	-0.217417	-1.11505	-0.371516	-1.34269	-0.845364	0.20755	-6.53158	-3.43832	-1.14424	-1.40739	-0.815212	-0.90384	-0.73476	-1.3155	-1.02566
-48.6503	-0.67793	-0.722432	-0.644093	-0.278382	-1.17931	-0.454165	-1.32493	-1.0815	-0.305	-6.50049	-3.47719	-1.39233	-1.6105	-1.03462	-0.720247	-0.559556	-1.34293	-1.00511
-48.1822	-0.680873	-0.681079	-0.372857	-0.245329	-1.08884	-0.319746	-0.797632	-1.02399	0.266338	-6.4525	-3.516	-1.19109	-1.65544	-1.1823	-1.13244	-0.684951	-1.5628	-0.963971
-47.6517	-0.642611	-0.422126	-0.354803	-0.247532	-1.11844	-0.428683	-1.06163	-1.18862	-0.102377	-6.28148	-3.39351	-1.25711	-1.52243	-0.921551	-1.09024	-0.545616	-1.56975	-1.69514
-47.1524	-0.784962	-0.54846	-0.324351	-0.219253	-0.964375	-0.187826	-1.2337	-1.17227	-0.141201	-6.32249	-3.46513	-1.17014	-1.47569	-1.15132	-1.08581	-0.607471	-1.54226	-1.36596
-46.6843	-0.682917	-0.595232	-0.234642	-0.245696	-1.1866	-0.0580356	-0.859986	-1.09194	0.0357376	-6.18274	-3.91837	-1.03164	-1.50266	-0.798202	-0.726418	-0.752015	-1.27227	-1.60288
-46.1226	-0.721939	-0.819375	-0.217311	-0.159023	-0.978272	0.0110452	-1.13916	-1.40404	-0.333164	-6.16991	-3.48641	-0.846988	-1.30134	-0.772595	-0.536061	-0.472723	-1.3472	-1.87373
-45.6233	-0.587507	-0.55124	-0.476433	-0.259652	-1.07106	-0.335244	-0.884928	-1.1355	-0.121179	-6.04194	-3.13834	-1.00996	-1.14676	-1.05403	-0.706522	-0.87463	-1.30958	-1.76637
-45.1552	-0.597691	-0.697873	-0.10302	-0.180324	-1.05983	-0.251925	-0.919627	-0.926975	-0.071469	-5.88767	-3.07208	-0.59912	-1.71655	-1.15049	-0.649402	-0.590542	-1.1532	-1.77189
-44.6247	-0.828258	-0.791035	-0.15537	-0.149107	-1.12249	-0.261343	-1.01134	-1.22754	0.276888	-5.90497	-3.5313	-0.94553	-1.52602	-1.19703	-0.977074	-0.575388	-1.23435	-1.69073
-44.1254	-0.616624	-0.683686	-0.322112	-0.13662	-1.00064	-0.380158	-1.16653	-0.827564	0.179237	-5.85885	-3.58162	-1.25222	-1.53681	-0.979974	-1.06268	-0.427679	-1.27344	-1.82869
-43.6261	-0.409615	-0.514178	-0.181683	-0.116054	-0.991516	-0.304545	-0.898308	-0.672492	0.17506	-5.77086	-3.32046	-1.03564	-1.42896	-1.00954	-1.06379	-0.868533	-1.28435	-1.56592
-43.1268	-0.53642	-0.732252	0.038776	-0.116788	-0.989059	0.13068	-0.915435	-0.556745	0.293165	-5.80896	-3.43525	-0.749386	-0.932869	-1.10443	-0.857706	-0.575301	-1.11762	-1.56696
-42.6275	-0.508834	-0.767479	-0.19392	-0.0712482	-0.984577	-0.0844475	-0.523026	-0.761923	0.478426	-5.7536	-4.03456	-0.792444	-1.30853	-1.09992	-0.568089	-0.687616	-1.13709	-1.7837
-42.1594	-0.536829	-0.313636	-0.0251145	0.0716155	-1.04104	-0.108148	-0.575555	-0.8299	0.244753	-5.54021	-3.26798	-1.27612	-1.28157	-1.55092	-0.536379	-0.522118	-1.2959	-1.79118
-41.5665	-0.54358	-0.773533	-0.274467	0.0308497	-1.04551	-0.149762	-0.464451	-0.95898	0.233848	-5.52202	-3.50892	-0.945994	-1.62488	-1.15668	-0.821712	-0.734526	-1.24869	-1.48423
-41.1296	-0.459908	-0.827888	-0.303758	-0.00293807	-0.967557	-0.115209	-0.350441	-0.559113	0.487588	-5.42924	-3.06939	-1.16195	-1.34987	-1.21984	-0.626609	-0.374082	-1.06996	-1.34476
-40.5367	-0.400774	-0.681694	-0.329761	-0.0620667	-0.940617	-0.147212	-0.622311	-0.314988	0.794745	-5.39677	-3.08661	-0.974494	-1.3319	-1.365	-0.661386	-0.323445	-1.19642	-1.29085
-40.0998	-0.40881	-0.79663	-0.463678	-0.0385622	-0.888316	0.196385	-0.313603	-0.837144	0.456629	-5.24643	-2.86266	-1.27295	-0.972412	-1.09815	-0.830153	-0.415309	-0.974145	-1.00188
-39.6317	-0.0725318	-0.582834	-0.566701	-0.0701464	-0.931931	-0.085037	-0.371066	-0.700075	0.67837	-5.32128	-3.06112	-1.13592	-1.50266	-1.11861	-0.912967	-0.3259	-1.01732	-0.934824
-39.07	-0.318047	-0.464323	-0.374263	0.041133	-0.943937	-0.0963352	-0.450744	-0.730996	1.00377	-5.18505	-2.77524	-1.51699	-1.50625	-1.55817	-0.9556	-0.384293	-0.956924	-0.546343
-38.6019	-0.257033	-0.694298	-0.161055	0.0231373	-0.898115	-0.234856	-0.682054	-0.472747	0.698102	-5.08392	-2.90516	-1.0071	-1.15395	-1.41461	-0.717864	-0.356652	-1.07114	-0.981403
-38.0402	0.0345121	-0.702211	-0.557917	-0.0763898	-0.823727	-0.316997	-0.32107	-0.537017	1.03781	-4.92417	-2.47339	-1.23721	-1.08385	-1.53115	-0.828852	0.0404308	-0.811422	-0.512056
-37.5097	0.0481664	-0.648721	-0.371544	0.0969563	-0.868744	-0.1079	-0.291491	-0.51303	1.07443	-4.92202	-2.34854	-1.14645	-1.02633	-1.394	-0.784928	0.0225553	-0.898959	0.0271211
-37.0416	0.0781819	-0.859214	-0.446842	-0.0334205	-0.855835	0.0106415	-0.389575	-0.931033	0.951597	-4.85926	-2.36588	-1.23798	-1.48109	-1.26422	-0.615564	-0.0279058	-0.850228	-0.11917
-36.5735	0.0642719	-0.473375	-0.454033	0.0712482	-0.713461	-0.372148	-0.499789	-0.684472	1.04712	-4.81145	-2.16347	-1.37996	-0.724366	-1.4399	-0.842753	-0.0883102	-0.855545	0.0594092
-36.043	-0.0970464	-0.505833	-0.424737	0.0565578	-0.85575	0.184925	-0.894219	-0.875791	1.17109	-4.70425	-2.1539	-1.49453	-1.81361	-1.24431	-1.13139	0.0987622	-0.759383	0.314275
-35.5125	-0.17183	-0.630655	-0.347539	0.0554561	-0.753008	-0.135237	-0.469041	-0.681268	0.874324	-4.57102	-1.8563	-1.25945	-1.17552	-1.45263	-0.950939	-0.0404836	-0.805866	0.226766
-34.982	-0.383698	-0.603605	-0.391413	0.0646375	-0.686425	0.028591	-0.682979	-0.606518	0.951772	-4.52885	-2.24315	-1.31066	-1.56736	-1.24289	-0.957229	0.0269046	-1.02902	0.108706
-34.4827	0.224037	-0.696452	-0.253413	0.0407657	-0.624791	-0.0301967	-0.407647	-0.520992	0.853495	-4.57608	-1.9962	-1.59522	-1.3337	-1.26161	-0.557254	-0.102339	-0.774503	0.01536
-34.0771	-0.0158264	-0.606915	-0.458982	0.0150576	-0.606169	0.11541	-0.542912	-0.814213	1.11767	-4.42698	-1.73691	-1.49877	-1.08206	-1.23291	-0.960415	-0.0255397	-0.749528	-0.136369
-33.5466	-0.137177	-0.489462	-0.204096	0.0253408	-0.674862	-0.39124	-0.79555	-0.64343	0.762798	-4.33807	-2.13606	-1.34699	-1.24203	-1.40242	-0.907106	0.297704	-0.789148	0.0433827
-32.9848	0.0267223	-0.443182	-0.510995	0.174448	-0.615577	-0.0840578	-0.804055	-0.944317	1.02281	-4.36295	-2.02097	-1.24742	-1.53141	-1.07977	-0.878609	0.129632	-0.803185	0.257057
-32.4543	-0.187948	-0.625162	-0.352697	-0.0293807	-0.577853	0.0156913	-0.961885	-0.771598	0.940027	-4.38283	-1.70608	-1.12383	-1.53501	-1.23095	-0.752906	0.23496	-0.846727	0.212912
-32.0175	0.0778678	-0.728829	-0.320229	-0.0415003	-0.513269	-0.357234	-0.705717	-0.861164	0.774161	-4.30736	-2.07143	-1.12911	-1.28517	-1.16502	-0.731022	0.0631875	-0.725626	0.0415692
-31.5494	-0.211178	-0.299213	-0.229319	0.0444383	-0.488372	-0.246174	-0.90334	-0.374068	0.603576	-4.15619	-1.71308	-0.877988	-1.18451	-0.977312	-0.764234	0.10619	-0.911995	0.0161687
-31.0501	-0.266995	-0.61592	-0.388617	-0.0146904	-0.541751	-0.433052	-0.955012	-0.584193	0.567186	-4.17246	-1.89241	-1.00102	-1.10183	-0.873491	-0.499613	0.0998875	-0.991228	0.144775
-30.4571	-0.165827	-0.468236	-0.381384	0.0896111	-0.516755	-0.292608	-1.00815	-0.890787	0.49145	-4.22895	-1.63738	-0.896365	-1.37504	-0.876716	-0.920979	-0.107786	-0.76168	-0.414338
-30.0203	-0.0601732	-0.447069	-0.0053274	-0.0598632	-0.467068	-0.373167	-0.962437	-1.13508	0.464784	-4.08986	-1.93499	-0.983376	-1.20428	-1.02577	-0.877521	-0.162241	-0.889404	-0.64429
-29.4898	-0.468269	-0.774841	-0.0961561	0.0998944	-0.454453	-0.457225	-1.01363	-0.828058	0.415396	-3.94051	-2.09422	-0.729265	-0.934666	-1.0502	-0.6154	-0.10308	-0.870105	-0.757728
-28.9593	-0.2445	-0.703048	-0.238516	0.0958545	-0.441518	0.063056	-1.07883	-1.1552	0.0710104	-4.10213	-1.67428	-0.635878	-0.990386	-0.843681	-0.889378	-0.070437	-0.965148	-0.718135
-28.4912	-0.291826	-0.613579	-0.431958	0.131846	-0.488333	-0.376722	-0.86137	-1.06963	0.184939	-3.99265	-1.98349	-1.01535	-1.55478	-0.996212	-0.506554	0.0216354	-0.731723	-0.963341
-27.9607	-0.404931	-0.610122	-0.122856	0.119359	-0.469513	-0.448389	-0.49587	-0.903635	0.530131	-3.95607	-2.27516	-0.877464	-1.11621	-0.720982	-1.11063	-0.416526	-0.898125	-1.03549
-27.4614	-0.401742	-0.555317	0.0108767	0.123766	-0.450781	-0.234361	-0.786204	-0.920918	-0.0587621	-3.89871	-1.63884	-0.988403	-1.05689	-0.6464	-0.872274	-0.296458	-0.806589	-1.32313
-26.9621	-0.683839	-0.538971	0.0182539	0.151678	-0.35401	-0.135263	-0.715137	-1.0493	0.115187	-3.77287	-2.18538	-0.826935	-0.963425	-0.776313	-0.681979	-0.580841	-0.821375	-1.35141
-26.4316	-0.297525	-0.432212	-0.177206	0.1862	-0.469248	-0.230241	-0.827769	-0.788989	-0.00362229	-3.77232	-2.10588	-0.40926	-0.785479	-0.599992	-0.719264	-0.165322	-0.862729	-1.45243
-25.9011	-0.642317	-0.52957	0.0875508	0.114585	-0.385754	-0.22851	-0.905421	-0.708909	0.028474	-3.74777	-2.11333	-0.582039	-0.916692	-0.818997	-0.285503	-0.43464	-0.800388	-1.72095
-25.4018	-0.350352	-0.498574	0.0260543	0.0470091	-0.537632	-0.261021	-0.598258	-0.743741	0.303967	-3.58479	-2.14423	-0.814696	-0.652469	-0.460083	-0.496051	-0.482111	-0.718666	-1.5496
-24.9337	-0.273056	-0.594606	0.111077	0.233577	-0.545484	-0.170461	-0.823	-0.614203	0.217235	-3.53537	-2.05307	-0.5799	-0.970615	-0.651266	-0.427127	-0.361776	-0.684031	-1.80581
-24.4344	-0.556975	-0.593372	0.172551	0.13258	-0.459212	-0.14931	-0.390365	-1.10559	0.467708	-3.44923	-2.36013	-0.520659	-0.848389	-0.906051	-0.668197	-0.0382678	-0.55308	-1.46314
-23.8727	-0.214658	-0.85025	0.0448077	0.33494	-0.471343	-0.478208	-0.578474	-0.453325	0.615037	-3.28462	-1.7825	-0.660045	-0.711784	-0.285965	-0.499365	-0.431503	-0.702338	-1.57947
-23.3734	-0.177039	-0.432861	0.0955199	0.222191	-0.411598	0.0231556	-0.562554	-0.667045	0.528136	-3.30224	-2.06397	-0.805416	-0.614723	-0.59585	-0.333143	-0.289712	-0.702822	-1.71499
-22.9365	-0.193845	-0.578457	0.481181	0.273608	-0.407098	-0.16371	-0.589692	-0.605058	0.770048	-3.2136	-2.05629	-0.86468	-0.587761	-0.796435	-0.704082	-0.430852	-0.693882	-1.52
-22.406	-0.337621	-0.321556	-0.00406613	0.310701	-0.486788	-0.461121	-0.389928	-0.451375	0.466114	-3.24533	-2.10325	-0.678636	-0.600343	-0.618246	-0.441978	-0.26124	-0.634359	-1.64515
-21.8443	-0.127704	-0.667287	0.264526	0.219621	-0.556288	0.0789463	-0.388101	-0.433831	0.503059	-3.02637	-2.04246	-0.58446	-0.722569	-1.00745	-0.356409	-0.195509	-0.592561	-1.37585
-21.3762	-0.108059	-0.390777	-0.100876	0.349998	-0.63864	-0.273225	-0.694074	-0.586251	0.919514	-3.03805	-1.74664	-0.852625	-0.722569	-0.683246	-0.379447	-0.241175	-0.603776	-1.46619
-20.8769	-0.144231	-0.365308	0.117931	0.328329	-0.541905	0.292963	-0.374518	-0.511043	0.869184	-2.99429	-1.8148	-0.789193	-0.381056	-0.604241	-0.606479	-0.163193	-0.47389	-1.58759
-20.3776	-0.186172	-0.390687	0.0927345	0.291603	-0.49631	-0.295542	-0.418302	-0.323099	0.908324	-2.76719	-1.32466	-0.43825	-0.589559	-0.799968	-0.348973	-0.0964843	-0.378572	-1.10869
-19.7847	-0.0165495	-0.379613	0.0933662	0.427856	-0.428623	0.251194	-0.195632	-0.251675	1.16179	-2.78498	-1.67659	-0.814709	-0.512269	-0.192658	-0.287127	-0.0213135	-0.347222	-0.574351
-19.4102	0.115219	-0.415334	0.0669407	0.348161	-0.481032	0.351601	-0.325473	-0.199493	1.25764	-2.65104	-1.48741	-0.703307	-0.900515	-0.394388	-0.264639	0.247651	-0.400139	-0.407473
-18.8485	0.119704	-0.307965	-0.034018	0.291603	-0.476584	-0.0218576	-0.0345192	-0.0217859	1.20864	-2.57137	-1.50902	-1.01023	-0.67943	-0.824537	-0.353065	0.186123	-0.3803	-0.280666
-18.3804	0.222053	-0.430316	0.03797	0.368728	-0.434192	0.185036	-0.215445	-0.395674	1.53676	-2.52501	-1.15855	-0.91716	-0.339715	-0.616085	-0.561261	0.270972	-0.295405	-0.351289
-17.8499	0.223291	-0.401468	-0.136386	0.464215	-0.394769	0.10552	-0.403211	0.126141	1.24798	-2.39492	-0.965971	-1.00019	-0.598546	-0.391276	0.00920335	0.382753	-0.114048	-0.275516
-17.2882	0.184772	-0.106997	0.0863484	0.251939	-0.423796	-0.253011	-0.403223	-0.563513	1.39027	-2.24469	-0.866511	-0.71341	-0.204908	-0.689224	-0.353055	0.429633	-0.0728716	0.43808
-16.8513	0.43802	-0.270887	-0.0382637	0.357343	-0.435256	0.0479233	-0.241105	-0.179882	1.63423	-2.27263	-0.889557	-1.06629	-0.674038	-0.648409	-0.0128197	0.506965	-0.162563	0.229081
-16.352	0.305246	-0.228575	-0.0946127	0.401047	-0.40302	-0.129654	-0.340284	-0.120955	1.72305	-2.11055	-0.86239	-1.15096	-0.239059	-0.520962	-0.541381	0.569974	-0.144674	0.411673
-15.8215	0.457735	0.132973	-0.0144045	0.410228	-0.51963	0.0689378	-0.343914	0.159166	1.98038	-2.05399	-0.555009	-1.25592	-0.576977	-0.310915	-0.406804	0.507408	-0.168566	0.37969
-15.3222	0.291722	0.0259734	-0.00327003	0.480374	-0.331517	-0.242482	-0.394744	0.113446	1.56451	-1.93571	-0.134657	-1.10222	-0.634494	-0.28125	-0.528543	0.475002	-0.113963	0.363176
-14.8229	0.280953	0.244405	-0.0928772	0.30409	-0.260938	0.0152504	-0.188559	-0.0497823	1.68018	-1.9136	-0.76689	-0.855293	-0.0359487	-0.303456	-0.534622	0.345078	-0.255517	0.417798
-14.3548	0.653754	0.184388	0.118884	0.356241	-0.199779	0.0415509	-0.265209	0.496551	1.83561	-1.94027	-0.414691	-0.765048	-0.253438	-0.0320528	0.0145875	0.258481	-0.129808	0.395596
-13.8555	0.54226	0.171805	0.10797	0.480742	-0.26661	0.143347	-0.414406	-0.369008	1.73931	-1.90888	-0.408757	-0.954164	-0.384651	-0.191437	-0.416034	0.378224	-0.0180878	0.242128
-13.2938	0.419917	0.42348	0.0230208	0.432998	-0.237976	-0.0242595	-0.513556	-0.313923	1.86039	-1.65069	-0.29005	-0.801477	-0.537433	-0.322027	-0.374463	0.514925	-0.0144626	0.704308
-12.7633	0.295214	0.438673	-0.277243	0.426755	-0.186654	-0.17504	-0.436007	-0.00336586	1.86197	-1.68798	-0.328841	-0.754033	-0.230072	0.477458	-0.547525	0.6645	-0.0846435	0.948029
-12.264	0.244327	0.373893	0.460457	0.439609	-0.106946	0.0388953	-0.585613	0.101416	1.89116	-1.63383	-0.140122	-0.953039	-0.118631	0.113426	-0.509863	0.755417	0.0788751	0.558991
-11.8271	0.363038	0.235064	0.0419955	0.373869	-0.0523924	0.2034	-0.753338	-0.128702	1.50663	-1.58799	-0.155055	-0.235381	-0.427789	0.344233	-0.321929	0.65559	-0.0489954	0.531082
-11.2966	0.31813	0.604608	0.187991	0.302988	0.0145259	-0.0919007	-0.303739	-0.0961537	1.70929	-1.53826	-0.394729	-0.318649	-0.12582	0.525116	-0.357697	0.566124	-0.0678858	0.636616
-10.7349	0.187856	0.797362	0.221758	0.532158	-0.0526749	-0.0848961	-0.455775	-0.0859663	1.56756	-1.41761	-0.322515	-0.399422	-0.174351	0.0601736	-0.349538	0.496191	-0.103752	0.611762
-10.2356	0.504022	0.330661	0.252638	0.365422	-0.0327208	0.0441442	-0.436287	-0.258128	1.4553	-1.36468	-0.314718	-0.279604	-0.305564	-0.0147231	-0.249061	0.495065	0.111637	0.192565
-9.76751	0.237273	0.266595	0.243016	0.486251	-0.0347026	-0.241534	-0.396655	-0.178395	1.71877	-1.37765	-0.285138	-0.248903	-0.0575179	0.247023	-0.480323	0.425249	-0.0527555	-0.249957
-9.26821	0.0273327	0.628606	0.297931	0.399945	-0.0127054	0.0960008	-0.00570651	-0.408117	1.30502	-1.1803	-0.261983	0.0169503	0.168959	0.360793	-0.179653	0.580301	-0.0671263	-0.231429
-8.7065	0.178478	0.833585	0.310593	0.536198	0.100539	-0.0164798	-0.570402	0.00871797	1.6067	-1.31268	-0.123946	-0.330492	0.790871	0.581983	-0.19739	0.293875	-0.0612823	-0.0277099
-8.23841	0.446115	0.886243	0.154101	0.416839	0.0709663	-0.106513	-0.237376	-0.213239	1.34828	-1.09302	-0.399826	0.098418	-0.159972	0.524061	0.115185	0.412612	-0.0606852	0.16912
-7.70791	0.403439	1.06716	0.473098	0.500574	-0.000259724	-0.0934272	-0.227352	-0.157835	1.1738	-1.12018	-0.432901	-0.0657806	0.149187	0.386887	-0.103094	-0.093381	-0.0693049	-0.399758
-7.20861	0.300799	1.04288	0.38096	0.458339	0.000871324	0.0484188	-0.200069	0.0484611	1.33137	-1.07884	-0.269257	0.154695	0.120428	0.506479	0.433894	0.193693	0.0115913	-0.906378
-6.74052	0.621858	1.22583	0.364334	0.530689	0.161118	0.122959	-0.414084	-0.0920868	1.657	-1.04128	-0.105728	0.284659	0.415207	0.403271	-0.122606	0.147585	0.055953	-0.452425
-6.21001	0.558427	1.2854	0.436869	0.529954	-0.050733	-0.208725	-0.168014	0.277734	1.16372	-0.892842	-0.467615	0.112114	0.314551	0.73907	0.174567	0.280586	-0.0178922	-0.876741
-5.71072	0.558263	1.35362	0.617206	0.520038	0.0506193	0.0941028	-0.112381	-0.143231	1.49788	-0.878609	-0.640601	0.427858	0.532041	0.525328	0.107666	0.0733871	-0.0425982	-1.10665
-5.24262	0.776636	1.48817	0.647181	0.462012	-0.0608058	0.124821	0.160911	-0.130163	1.70176	-0.796771	-0.473345	0.00567275	0.952641	0.782723	-0.0159209	0.20781	0.163457	-0.506605
-4.71212	0.888842	1.58748	0.552378	0.593123	0.0337143	0.273529	-0.17454	0.0314475	1.53842	-0.526709	-0.253252	0.256234	0.774694	0.69013	-0.0945035	0.44987	0.140719	-1.09681
-4.21282	0.492005	1.85538	0.466505	0.666207	-0.00137247	0.253433	0.194036	-0.371044	1.793	-0.564658	-0.350343	0.229254	0.587761	0.712834	0.507845	0.325511	0.150427	-0.552393
-3.68232	0.799062	1.93336	0.681201	0.711013	0.044111	-0.367156	0.00622184	0.49554	1.84749	-0.508299	-0.227832	0.211245	0.296577	0.574882	0.297845	0.297602	0.145022	-0.845784
-3.18302	1.03151	1.90168	0.629063	0.683101	0.171022	-0.0707811	0.175148	0.326622	1.9155	-0.47593	-0.233217	0.315666	0.404423	0.327421	0.310471	0.194105	0.20677	-0.840129
-2.71493	0.927151	1.93368	0.815821	0.676858	0.100055	0.216957	0.35653	0.218407	1.77966	-0.367758	-0.498044	0.194618	1.02094	-0.103882	0.345075	0.293724	0.292673	-0.635854
-2.15322	1.28758	1.84797	0.657571	0.731212	-0.00886324	0.0830465	0.213772	0.385455	2.00037	-0.279748	-0.170777	0.267213	0.408018	0.498708	0.443831	0.355488	0.130305	-0.585455
-1.62272	1.33519	2.31525	0.724249	0.842492	-0.0808964	0.10323	0.170996	0.435121	2.27887	-0.132073	-0.219835	0.148997	0.866364	0.534516	0.025579	0.532648	0.142059	-0.608442
-1.12342	1.04587	2.3656	0.594389	0.881054	-0.141883	0.186344	0.277411	0.175635	2.01118	-0.245811	-0.0601436	0.0905093	0.814238	0.0656954	0.233676	0.475675	0.308417	-0.445333
-0.592916	1.46759	2.217	0.517339	0.706239	-0.0128298	0.056603	0.565959	0.562605	2.03055	0.0057852	0.165879	0.034907	0.74953	0.368442	0.171264	0.406127	0.221349	-0.34053
-0.15603	1.65534	2.49426	0.647223	0.835514	-0.0271701	0.458211	0.635167	0.448054	2.5852	0.10286	0.179494	-0.00845722	1.01555	0.702726	0.442321	0.490237	0.375916	0.100271
0.312061	1.90153	2.7359	0.302535	0.788137	-0.00428984	0.564624	0.376375	0.604051	2.54466	0.113079	0.570614	-0.0428793	0.593154	0.159755	0.507984	0.753309	0.444486	0.227974
0.904977	1.93503	2.54616	0.586765	0.770142	0.0333503	0.321812	0.445599	0.472913	2.54633	0.318821	0.539745	-0.0465014	0.702797	0.334208	0.242558	0.690538	0.42512	0.367349
1.40427	2.28599	2.73352	0.402337	0.745903	0.0476994	0.272586	0.752679	0.471803	2.64923	0.476455	0.590282	-0.438939	0.943653	-0.0218638	0.298972	0.812294	0.384523	-0.146586
1.90357	1.9545	3.07364	0.667007	0.854244	0.000513589	0.402005	0.493858	0.927362	2.62447	0.490503	0.526396	-0.353685	1.118	0.243342	0.27892	0.792494	0.411693	0.515108
2.40287	2.1313	3.25388	0.423776	0.817885	0.0509143	0.452453	0.549179	0.779129	2.90489	0.605079	0.771784	0.217832	0.923881	0.352555	0.617812	1.0561	0.518576	0.540926
2.87096	2.14606	3.29125	0.613398	0.885094	0.0250961	0.335059	0.656981	0.322627	3.01574	0.722675	0.967988	0.0687174	0.965222	0.349819	0.267577	1.09626	0.491054	1.29316
3.33905	2.735	3.0839	0.393948	0.891337	0.0136908	0.327371	0.411996	0.851632	2.79089	0.892341	0.738866	0.0750704	0.979602	0.0599971	0.237359	0.914664	0.598741	1.43267
3.96317	2.42583	3.48131	0.415877	0.929165	0.18513	0.519008	0.742048	0.713179	3.47603	0.80678	0.927904	-0.489669	0.593153	0.0671515	0.0623107	1.13296	0.511063	1.8838
4.43126	2.80763	3.41687	0.404527	0.791075	0.0278913	0.246974	0.489137	0.90403	3.28607	1.0681	0.999312	-0.0982085	1.14317	0.234461	0.236536	1.27238	0.469628	1.54682
4.93056	2.40956	3.65912	0.585626	0.982417	0.190006	0.501629	0.496039	0.709494	2.89575	1.06147	1.32665	-0.416377	0.781884	0.285735	0.526949	1.03654	0.563471	1.41419
5.39865	2.7517	3.73786	0.574786	0.842492	0.171518	0.157505	0.606093	0.912415	3.72245	0.980418	1.28787	-0.0943461	0.625507	0.134185	0.40198	1.06862	0.559279	1.62357
5.89795	2.77219	3.76712	0.564739	0.888032	0.229765	0.316184	0.494433	1.0264	3.02319	0.99582	1.36794	-0.503938	1.16114	0.519777	0.458531	0.675028	0.62543	1.01479
6.52207	2.88425	4.1318	0.637631	0.776752	0.184179	0.383297	0.317108	0.743264	2.95358	1.20816	1.19071	0.0737908	1.01735	0.293577	0.493318	1.47248	0.634405	1.35106
6.95896	3.02002	3.70323	0.461239	0.811275	0.188391	0.431593	0.216015	0.490246	3.15302	1.26778	1.50968	-0.169918	0.837604	0.000411225	0.359418	1.14355	0.683288	1.62087
7.42705	2.92566	4.04463	0.268636	0.924023	0.260868	0.193565	0.407937	0.573067	2.95905	1.18049	1.53145	0.221829	0.48351	0.542087	0.466534	1.09413	0.697296	1.05569
7.86394	2.90678	4.15598	0.578865	0.935775	0.256817	0.632934	0.231835	0.716198	2.62691	1.32837	1.81131	0.395625	1.15755	0.518194	0.44963	1.24116	0.477965	1.60882
8.45685	2.82402	4.10595	0.49937	0.817885	0.362617	0.232882	0.409646	0.739535	2.92579	1.41391	1.59361	0.108447	1.13778	0.620407	0.267394	1.21822	0.597239	1.36761
8.95615	2.88902	4.21115	0.803719	0.755818	0.393912	0.375387	0.391477	0.724081	2.7951	1.56663	1.47503	0.546335	0.918489	0.650148	0.364968	0.949406	0.606204	1.30394
9.45545	2.99431	4.37339	0.600886	0.901987	0.295605	0.17229	0.221504	0.81898	2.94131	1.7433	1.51812	0.286423	0.999374	0.672848	0.855017	0.884149	0.472828	0.857162
9.92354	2.69445	4.41273	0.585323	0.933572	0.406617	0.487278	0.47719	0.760287	2.50257	1.55931	1.6914	0.176916	0.805251	0.539447	0.429248	1.06101	0.610255	0.732127
10.454	2.84745	4.49099	0.701047	0.802828	0.37524	0.0938281	0.31275	0.493315	2.40363	1.71581	1.61772	0.443154	1.3319	0.556198	0.47679	0.900958	0.725179	0.522086
11.0158	2.65136	4.63559	0.87386	0.874443	0.399765	0.22468	0.523361	0.702582	2.44059	1.74865	1.71292	0.578954	1.21327	0.625928	0.554118	1.14621	0.694225	0.552584
11.4526	2.47004	4.73134	1.04644	1.19433	0.422196	0.318262	0.447255	0.543983	2.33426	1.71005	1.51457	0.728283	1.58174	0.923634	0.330099	0.913979	0.624565	0.448485
11.9519	2.61721	4.61161	0.789231	0.997842	0.41618	0.128294	0.491579	0.914972	2.44966	1.92089	1.60243	0.785343	1.13957	0.822108	0.327784	0.959496	0.634572	0.441119
12.4824	3.09924	4.50521	0.951284	0.915209	0.412138	0.876936	0.41235	0.842748	2.38628	2.05462	1.62955	0.473589	0.735151	0.376744	0.25125	0.737382	0.359284	0.226846
13.0129	3.03048	4.84295	1.0158	0.948997	0.445974	0.454568	0.314655	0.56877	1.87348	2.10729	1.39812	0.653174	0.875351	0.735913	0.751345	0.735132	0.62211	-0.303811
13.5434	2.59932	4.50565	0.882019	1.01841	0.539276	0.31516	0.264527	1.41653	2.49678	2.11777	1.4586	0.951413	1.39122	0.568517	0.782396	0.687572	0.501571	-0.035795
14.0115	2.84513	4.86526	1.02488	1.00959	0.454112	0.438728	0.782962	0.84389	2.28527	2.09762	1.62007	1.01564	1.31752	0.696189	0.59125	0.542405	0.609186	-0.281218
14.542	3.1098	4.93422	0.967035	1.00739	0.569344	0.444188	0.308537	0.874214	2.2435	2.12269	1.43959	0.976308	1.50445	0.920152	0.940641	0.760052	0.589493	-0.196689
14.9789	3.25602	5.08644	0.820417	0.875545	0.379989	0.345735	0.53237	1.12934	2.61179	2.27948	1.34997	0.881664	1.3283	0.524587	0.937255	0.68106	0.737233	-0.290861
15.5406	2.96438	5.12235	1.16918	1.13373	0.472746	0.251391	0.68757	0.915381	2.55926	2.37999	1.70988	1.02531	0.995779	0.629176	0.767672	0.82158	0.648957	-0.175964
16.0399	2.97249	4.82263	0.959454	0.983519	0.453568	0.509241	0.723271	1.02223	2.6421	2.56902	1.68078	1.13403	1.29415	0.61447	0.817577	1.09146	0.750997	-0.418346
16.5392	3.19763	4.84944	1.08294	1.09957	0.520349	0.364622	0.719892	1.41886	2.55823	2.47474	1.8407	0.964346	1.27438	0.786999	0.822503	0.768751	0.681642	-0.199114
17.0697	3.49288	5.00626	1.14506	1.08745	0.445678	0.632319	0.918806	1.43142	2.64906	2.63409	1.78259	0.761823	1.3984	0.688133	0.69866	0.572355	0.744796	-0.229691
17.5378	3.47271	5.09695	1.53744	1.07974	0.534479	0.49674	0.910269	1.38873	2.60223	2.6258	1.43423	1.12213	0.807048	0.563941	0.663443	0.831316	0.710464	-0.528589
18.0371	3.56866	4.84485	1.02452	1.21416	0.393018	0.350935	1.19084	1.5229	3.01111	2.98158	1.08995	0.995544	1.45233	0.550333	0.650971	0.8499	0.78729	-0.141436
18.5988	3.92806	5.25184	1.19118	1.34196	0.395557	0.651975	1.16584	1.50009	3.01248	2.98427	1.58427	0.893284	1.49906	0.626081	0.925005	1.05479	0.757156	-0.122214
19.0357	3.78039	5.32703	0.924014	1.19396	0.383928	0.638077	1.11128	1.31628	3.02804	2.83397	2.05699	0.649648	1.06947	0.597811	1.26893	0.846734	0.825615	0.0478365
19.5662	3.80212	5.3681	1.17328	1.3471	0.457255	0.70094	1.34669	1.92233	3.10521	3.12761	1.80447	0.64494	1.44873	0.406821	0.960882	0.940582	0.905235	-0.259854
20.0655	3.7186	5.35756	0.906493	1.24464	0.504965	0.651355	1.0289	1.82207	3.09435	3.20012	2.12914	0.790186	1.40919	0.539345	0.96655	1.0233	0.83886	0.41493
20.5648	3.89544	5.1745	0.771709	1.23509	0.46416	1.20856	1.01031	1.96347	3.45628	3.28562	1.99519	0.411894	1.63567	0.389383	0.994158	1.32171	0.949034	0.883311
21.2201	4.10263	5.71427	1.05754	1.32066	0.498894	0.838493	1.25353	1.71208	3.47939	3.39422	2.21529	0.830395	1.37863	0.348679	0.924769	1.21496	1.00049	0.836725
21.657	3.86543	5.64383	0.911259	1.14658	0.414304	0.435179	1.10214	2.02221	3.36716	3.45917	2.55553	0.652665	1.13059	0.297999	0.949877	1.34216	1.01311	0.793093
22.1251	3.94387	5.75174	1.36548	1.29238	0.453956	0.763091	1.07772	1.9071	3.09172	3.60299	2.40202	0.496714	1.6105	0.187499	0.456054	1.22976	0.959358	1.09978
22.6868	4.03813	5.49026	1.06051	1.31442	0.523658	0.60806	1.07236	2.11324	3.39438	3.64491	2.59855	0.675875	1.25641	0.37508	0.878547	1.63956	1.17823	1.23557
23.1237	4.15407	5.52131	0.913965	1.3438	0.588617	0.873225	1.35928	2.14337	3.78209	3.73729	2.74463	0.510019	1.73453	0.322374	0.648749	1.49993	1.06454	1.96021
23.6854	4.57894	5.11475	0.967996	1.21012	0.475396	0.996023	1.29376	1.88886	3.60014	3.78791	3.01918	0.655922	1.41997	0.281742	0.841591	1.79509	1.13589	1.4241
24.1535	4.33374	5.52951	0.992505	1.26447	0.709457	0.844437	1.10999	2.17324	3.90696	4.01924	3.30159	0.477311	1.11441	0.265178	0.732708	1.70864	1.03206	1.7176
24.6528	4.23523	5.20692	1.07759	1.26263	0.551137	0.847874	1.01568	2.09752	3.82668	3.93144	2.96681	0.488167	1.50805	0.748762	0.453941	1.65492	0.969263	1.73024
25.2145	4.18911	5.36866	1.05086	1.39191	0.71642	0.611652	0.958564	2.07564	3.6286	4.04329	2.73132	0.610301	1.64285	0.300346	0.859931	1.79408	0.930217	1.35639
25.6202	4.36517	5.27092	1.00499	1.41101	0.662606	0.725025	0.857451	2.1555	3.69842	4.16244	2.64816	0.899157	0.986792	0.375757	1.06176	1.28335	0.846698	1.74459
26.1507	4.52761	5.44469	1.04864	1.39889	0.677509	0.76425	0.898403	2.22696	3.47607	4.14454	3.1697	0.191606	1.4685	0.701245	1.00147	1.43154	1.00876	1.54722
26.6812	4.37269	5.27917	1.25188	1.41982	0.650604	0.876165	0.804925	1.92505	3.80674	4.24295	3.24754	0.85077	1.71655	0.125151	0.851269	1.50739	1.03062	1.73925
27.0869	4.39078	5.58026	1.0595	1.3416	0.668523	1.01535	0.919796	1.98746	3.58381	4.36324	3.45954	0.718868	1.37144	0.154773	0.633761	1.47637	0.99118	1.78479
27.711	4.54231	5.36487	0.714428	1.36363	0.717974	0.861529	0.885223	1.91548	3.38591	4.35185	3.35251	0.770016	1.57455	0.544319	0.672485	1.75729	1.02069	1.83523
28.2103	4.53261	5.44332	1.1425	1.40477	0.776778	0.812507	0.989364	2.25337	3.55859	4.42943	3.68004	0.564707	1.76149	0.288247	1.13148	1.63219	0.942824	1.62181
28.6784	4.62882	5.62236	1.13868	1.30524	0.892336	0.793087	0.849805	2.2558	3.47055	4.54158	3.32374	1.05521	1.22944	0.0572021	0.827444	1.69544	0.945786	1.64634
29.2089	4.59342	5.47426	1.21558	1.32617	0.903371	0.815187	0.691994	2.28098	3.34914	4.68638	3.37642	1.05043	1.70577	0.343367	0.866515	1.43447	1.05495	1.38321
29.6458	4.66106	5.75843	1.21171	1.24427	0.836092	0.936938	0.640129	1.96573	3.41312	4.77392	3.1993	0.936166	1.32291	0.104268	0.941125	1.52198	0.937974	1.35435
30.2075	4.73624	5.5119	1.07738	1.36841	0.835678	0.703675	0.662472	1.85398	3.198	4.72704	3.64733	1.04201	1.66263	0.141759	0.803965	1.47998	0.843939	1.4278
30.738	4.50042	5.84539	1.4208	1.40697	0.845649	0.377916	1.00253	1.8329	2.92826	4.89897	3.18787	1.10144	1.20428	0.484975	0.728954	1.37294	0.906547	1.18296
31.2373	4.51466	6.07715	1.21529	1.36914	0.86133	0.703762	0.984987	2.19373	3.10276	4.89964	3.377	1.39111	1.57276	0.622346	1.01986	1.55734	0.899337	1.11654
31.7054	4.34337	5.76425	1.54458	1.40256	0.931032	0.717505	0.595683	2.07443	3.31151	4.86716	3.34981	1.27409	1.65724	0.532985	1.13512	1.4007	0.980151	0.862431
32.2047	4.5233	5.74933	1.14598	1.39118	0.945841	0.788502	0.648457	2.19263	2.55948	5.08123	3.20195	1.32359	1.4685	0.534338	1.31269	1.09462	0.905684	1.2519
32.7664	4.26141	5.77975	1.4182	1.43488	0.883972	0.649901	0.688204	2.43357	2.65139	5.12537	3.14372	1.59826	1.45772	0.838833	1.06787	1.19223	0.793196	1.04104
33.2969	4.31496	6.05431	1.51315	1.25896	0.944769	0.975126	0.548988	2.63537	2.46448	5.08708	3.18267	1.9096	1.70936	0.651054	1.10934	1.15606	0.81865	0.189079
33.7338	4.19133	6.06774	1.53842	1.53257	1.0147	0.72907	1.03077	2.49707	2.90062	5.19075	3.02122	1.53024	1.84597	1.03448	1.42384	1.22351	0.771149	0.432616
34.2643	4.4409	6.08628	1.54678	1.43745	0.873916	0.779636	0.872255	2.58889	2.69514	5.36131	2.97987	1.98814	1.90528	0.79213	1.34928	1.38474	0.834806	0.264773
34.7012	4.38791	6.30784	1.52573	1.51531	0.983835	0.868385	0.746807	2.70285	2.61086	5.38408	3.22201	1.61681	1.94842	0.812624	1.60784	1.03691	0.852284	0.0552074
35.2629	4.59114	6.39716	1.42852	1.38714	0.824145	0.586032	0.906677	2.06051	2.78509	5.50125	2.97472	1.44283	2.21444	0.649858	1.17979	1.29007	0.967109	0.370403
35.7934	4.63569	5.87	1.46051	1.52486	0.93511	0.991971	1.23737	2.32953	2.71314	5.59579	3.47528	1.53468	1.61589	0.489742	1.11798	1.49759	0.935704	0.242647
36.2927	4.40561	5.76041	1.61452	1.60823	0.908371	0.9225	1.11701	2.67723	3.0479	5.7217	3.09962	1.7464	1.8891	0.784119	1.44638	1.11483	0.984621	0.431241
36.8232	4.56205	6.02967	1.56349	1.61153	0.963149	0.609076	1.3136	2.15991	3.05122	5.73553	3.15785	1.63764	1.70397	0.624112	1.21652	0.989671	0.947402	0.327992
37.2601	4.62566	5.77079	1.53909	1.56269	0.988682	1.00357	1.65891	2.81426	3.23072	6.01465	2.94836	1.82739	1.82619	0.910841	1.45136	1.20394	1.0111	0.478827
37.8218	4.92282	6.2691	1.93766	1.65303	0.945979	1.05463	1.31301	2.71394	3.45247	6.11081	3.11183	1.76225	1.86394	0.546495	1.12973	1.15464	1.0611	0.0784249
38.2899	5.08655	5.85498	1.5359	1.64458	0.880417	0.978843	1.19045	3.21783	3.25219	5.96321	2.93283	1.7454	1.65903	0.543577	1.43298	1.55032	1.03772	0.260809
38.7892	5.20797	5.90792	1.55008	1.75329	0.766499	1.0143	1.55077	3.01024	2.83274	6.13274	2.74801	1.5428	2.20905	0.759159	1.52892	1.33638	1.20221	0.539161
39.3197	5.32322	5.9708	1.60858	1.73897	0.810706	0.797064	1.34883	2.98732	2.8542	6.00459	3.33342	1.62495	2.00234	0.710572	1.47626	1.38841	1.01908	0.65186
39.7878	5.30866	6.30161	1.58596	1.74411	0.888875	1.24365	1.42047	2.99546	2.90789	6.20807	3.71146	1.61646	2.14973	0.624015	1.26929	1.56995	1.22558	0.549715
40.3183	5.07997	5.51759	1.86275	1.73713	0.860428	1.34611	1.36089	3.63494	3.68384	6.29412	3.8336	1.49006	1.85675	0.72986	1.57767	1.47717	1.30233	1.06226
40.8488	5.51195	6.17665	1.58299	1.72538	0.95563	1.44593	1.36251	2.7925	3.60269	6.39293	3.63537	1.32353	1.961	0.795761	1.62399	1.55334	1.43955	1.17624
41.2857	5.3373	6.05763	1.52432	1.73089	0.939022	1.40198	1.55943	3.35543	3.59421	6.43377	3.76196	1.09163	1.26719	0.360274	1.78925	1.39255	1.40565	1.23463
41.8474	5.29566	5.87781	1.52256	1.53992	0.926825	1.45103	1.74925	3.60275	3.55366	6.65671	3.89848	1.27102	1.77047	0.271734	1.56318	1.57877	1.39753	1.35153
42.2843	5.23692	6.22205	2.05646	1.80324	0.928247	1.31242	1.61628	3.63964	3.77025	6.56266	3.73486	1.36835	1.77407	0.584891	1.49415	1.64533	1.34614	1.43805
42.8772	5.46425	6.02099	1.44348	1.71877	1.0289	1.1773	1.58066	3.96771	3.78784	6.80708	4.07172	1.5941	1.72015	0.435093	1.79506	1.90106	1.59431	1.69881
43.3141	5.65058	6.40912	1.57426	1.84033	0.97594	1.4301	1.4441	3.5324	4.04392	6.81876	4.03292	1.43126	2.05267	0.212725	1.60065	1.78691	1.54619	1.87168
43.8446	5.95469	6.22358	1.51312	1.71951	0.886885	1.30833	1.54031	3.84623	4.03305	6.871	4.31484	1.03842	1.48648	0.41058	1.82085	1.9583	1.55408	1.81132
44.3127	5.67223	6.57285	1.72788	1.72869	1.14604	1.50363	1.49369	3.79661	3.94002	7.02016	4.44194	1.20348	2.16411	0.292763	1.58492	1.9459	1.41367	2.15754
44.8744	5.45703	5.91758	1.49831	1.8811	0.987392	1.38353	1.26853	3.53311	3.90938	7.01952	4.2743	1.51714	1.66443	0.183536	1.47084	1.9461	1.36336	2.12938
45.3425	5.60642	6.05886	1.65776	1.9226	1.15125	1.50385	1.10191	3.8614	4.02154	7.03133	4.59776	1.60507	1.7489	0.548842	1.69581	1.80798	1.40433	1.91637
45.8105	5.65278	5.79187	1.48995	1.78892	1.08889	1.35383	1.03699	3.99374	4.09603	7.20994	4.47336	1.40364	2.23421	0.538082	1.40352	1.59469	1.39811	2.25707
46.4035	5.59902	6.06575	1.7257	1.89395	1.17121	1.13363	1.23747	3.87691	3.80364	7.20946	4.77914	1.15902	2.18209	0.276405	1.81011	1.69552	1.26848	1.82469
46.8716	5.88725	6.3566	1.65725	1.71326	1.08544	1.57724	1.27071	3.93572	4.07652	7.28145	4.48528	1.49611	2.23601	0.30243	1.82474	1.65956	1.38255	1.82875
47.4021	5.57626	6.24416	1.59728	1.74411	1.03758	1.27684	1.25701	3.96758	3.74687	7.52024	4.9441	1.59644	2.04189	0.258625	1.60518	1.81366	1.46376	2.63688
47.9638	5.58314	5.92155	1.2715	1.90644	1.17726	1.06916	0.84823	3.46489	3.60013	7.45312	5.11768	1.52472	1.45053	0.681727	1.62613	2.15498	1.42805	2.28874
48.4631	5.90481	6.31008	1.73397	1.82895	1.22544	1.33268	1.35485	3.65943	3.60784	7.62468	4.96206	1.16189	1.79204	0.752741	1.57896	1.94894	1.5068	2.41978
48.9312	5.91872	6.19787	1.5611	1.6758	1.35294	1.01359	1.10116	3.69765	3.55704	7.57676	4.90957	1.40775	1.88191	0.625294	1.57926	1.93628	1.35668	2.0628
49.3368	5.58497	6.24616	1.73124	1.8418	1.2767	1.6808	1.28329	4.10927	3.46588	7.72836	4.70352	1.70269	2.25398	0.648526	1.4172	1.83009	1.39006	2.15112
49.961	5.56455	5.96324	1.70846	1.9046	1.30071	1.22623	1.19454	4.19716	3.28936	7.90366	4.66871	1.95055	1.6842	1.2276	1.45261	1.84663	1.37977	2.18715
50.4603	5.59786	6.33092	1.62227	1.88991	1.3184	1.49733	1.11311	3.95196	2.99781	7.88479	4.81089	1.84374	1.97538	0.685562	1.32136	1.65518	1.36653	1.89817
50.8971	5.87962	6.19346	1.86303	1.84694	1.36836	1.01277	0.719777	4.27529	3.17334	8.07941	4.80498	2.24407	1.83878	0.763435	1.62996	2.05572	1.30477	2.15699
51.4588	5.40727	6.00328	2.0978	1.90534	1.4443	1.03751	1.12718	4.15024	3.29966	8.08574	4.7718	2.24133	2.45889	0.65866	1.47564	1.58308	1.38867	1.6407
51.9269	5.50655	6.02841	2.11667	1.94684	1.43182	1.34126	1.5054	3.99586	3.33623	8.07631	4.96689	2.07258	1.6842	1.34114	1.70457	1.93876	1.51189	1.65083
52.4574	5.60252	6.08685	1.76423	1.89212	1.51986	1.4355	0.941127	4.10571	2.55958	8.1964	5.01523	2.10684	2.27375	0.965039	1.66265	1.52895	1.36846	1.17366
52.9567	5.58664	6.04233	1.96647	1.95896	1.58567	1.88881	1.37879	4.10341	2.89635	8.30559	4.66147	2.53206	1.6123	1.05974	1.45947	1.29828	1.24021	1.08749
53.456	5.44707	6.19297	1.99288	1.89101	1.57207	1.78033	1.07607	4.18675	2.56123	8.33271	4.6418	2.20755	1.99156	0.682409	1.70466	1.29073	1.44163	0.465941
53.9553	5.44944	5.89281	2.33894	1.9865	1.58526	1.8638	1.21903	4.61925	2.90679	8.41802	4.40625	2.57355	2.40677	1.25299	1.49692	1.48391	1.4675	0.99968
54.517	5.66219	6.16361	2.00968	1.99422	1.34283	1.65598	1.3466	4.60954	2.62741	8.36511	4.28259	2.48336	2.28095	1.13085	1.81811	1.71365	1.37096	0.614899
54.9539	5.34869	6.25515	2.04667	1.9204	1.6382	1.54632	0.939881	4.36004	2.84415	8.40533	4.12304	2.3909	2.39059	0.840001	1.90061	1.26256	1.38431	0.689879
55.5156	5.76585	6.24306	2.23133	1.84658	1.5206	1.65083	1.35896	4.85649	3.13447	8.48145	4.40137	2.49847	2.56135	0.987448	1.47211	1.39074	1.46281	0.666034
55.9837	5.67942	6.041	2.2224	2.0886	1.59739	1.65098	1.43342	4.92435	2.8319	8.66447	4.69303	2.57066	2.64223	1.21045	1.81445	1.70223	1.59824	0.505705
56.5142	5.77226	6.16892	2.0956	1.86898	1.48954	1.67622	1.46627	4.78377	2.67802	8.86173	4.72268	2.4962	2.22343	1.24493	1.64626	1.82357	1.31438	0.603299
57.0135	5.48831	6.36571	2.30019	2.13267	1.48447	1.52343	1.25142	4.42809	2.85373	8.85678	4.74396	2.29138	1.81361	0.79969	1.48135	1.2955	1.24609	0.28067
57.4816	5.60064	6.52062	2.25539	2.09631	1.60191	1.80185	1.68983	5.00126	2.41766	9.13325	4.63508	2.16906	1.99156	1.33724	1.93804	1.37757	1.42573	0.0774115
58.0433	5.42321	6.23934	2.52504	2.18996	1.56985	1.79563	1.7483	4.68548	2.98464	9.19448	4.66069	2.14015	2.46249	0.924444	1.86328	1.83322	1.50465	0.72061
58.5114	6.16383	6.59912	2.18968	2.11725	1.57828	1.70662	1.4335	4.93998	3.08436	9.18011	4.89638	2.29555	2.5236	1.06333	1.91524	1.60927	1.51463	0.544402
59.1043	5.86633	6.18982	2.16163	2.28435	1.48524	1.97964	1.67008	4.99888	3.34501	9.24124	4.81252	2.33345	2.56674	0.748436	2.12405	1.74479	1.43164	1.03352
59.51	6.29257	6.59456	2.24352	2.28435	1.51319	1.83349	1.75724	5.22922	2.90613	9.19835	4.79901	2.3853	2.1713	0.878041	1.9574	1.35756	1.5354	1.40254
60.0405	6.25869	6.20672	2.258	2.22816	1.52094	2.33809	1.59946	5.08663	3.20067	9.42267	5.03265	1.86146	2.54157	0.766509	2.30048	1.83893	1.58569	1.20074
60.571	5.99043	6.41971	2.2728	2.21163	1.55763	1.94474	1.60117	5.67266	2.98855	9.53056	5.13558	2.29639	2.21803	0.639679	2.33462	1.98921	1.55357	1.44135
61.0079	6.17093	6.28177	2.11514	2.21567	1.53892	2.11213	1.73219	5.87737	3.57563	9.70161	5.28179	1.75983	2.43013	0.416435	1.87696	1.86178	1.77752	1.57062
61.5696	6.14165	6.50518	2.21274	2.33319	1.4941	2.05768	1.73177	5.22171	3.87599	9.69247	5.22191	2.29744	1.88731	0.69432	1.95071	2.06729	1.77908	1.39359
62.1001	6.25529	6.05491	2.06474	2.43015	1.54891	2.53913	1.5904	5.75671	3.70165	9.9478	5.37757	1.87901	2.27735	-0.0181245	2.36991	2.00185	1.79607	1.55082
62.6306	6.47632	6.32728	2.50591	2.3589	1.57476	1.99533	1.74563	5.72904	3.884	10.1718	5.75899	1.94569	2.78063	0.212195	2.06971	2.00543	1.85641	1.49388
63.1299	6.59595	6.5844	2.27342	2.32916	1.53351	1.90201	1.42159	5.51523	3.8953	10.2441	5.51187	1.61892	2.30791	0.541084	2.43223	1.91484	1.93178	2.10743
63.6292	6.0653	6.93588	1.96954	2.46027	1.51778	2.53448	1.91993	5.79789	4.40728	10.346	5.68549	1.76211	2.55236	0.481068	2.25482	2.14598	1.90663	2.8108
64.0661	6.87016	6.62568	2.2751	2.4195	1.53871	2.34996	1.60671	5.93449	3.54711	10.4127	5.81946	1.67907	2.23062	0.616806	2.46506	1.97607	2.03245	2.35252
64.5654	6.67582	6.64206	2.22504	2.36992	1.63596	2.47634	1.5512	6.12214	4.28397	10.539	5.81975	1.58592	2.27375	0.63761	2.2181	2.44519	1.73043	2.89301
65.0959	6.85522	6.75854	2.1557	2.40187	1.47806	2.35187	1.53361	6.04577	4.36636	10.6068	5.9403	1.80244	2.05806	0.912035	1.8817	2.02014	1.75286	2.66676
65.6576	6.36047	6.87161	2.22111	2.45733	1.68347	2.45359	1.46987	6.23247	3.98933	10.7618	6.15453	1.82317	2.05986	0.440236	2.03768	2.43915	1.58581	2.83471
66.0945	6.76547	6.88111	2.20134	2.5014	1.66652	2.07529	1.49632	6.06435	3.61344	10.7632	6.16992	1.95692	1.87113	0.422235	2.35454	2.11289	1.6493	2.65619
66.5938	6.69873	6.76968	2.03044	2.32879	1.74919	2.11841	0.99994	6.36664	3.5177	10.8676	5.95405	1.87946	2.02211	0.400473	2.33218	2.35214	1.73907	3.1982
67.0931	6.55412	6.58508	2.23606	2.34348	1.75934	2.42102	1.35467	6.20986	3.35742	10.9923	6.44871	2.01911	2.40677	0.396493	2.28475	2.46546	1.65921	3.06555
67.686	6.6837	6.01656	2.18166	2.48891	1.79628	2.45743	0.94463	6.12922	3.67715	10.9739	6.06509	2.13255	1.74171	0.231229	2.31803	2.48635	1.6282	2.97524
68.1541	6.52853	5.92926	2.03838	2.39967	1.94564	2.12168	0.986637	5.61087	3.63301	11.133	6.46974	2.11246	1.81361	0.541485	2.17585	2.53886	1.41044	3.74669
68.591	6.63262	6.27747	2.33135	2.55539	2.06838	2.43383	1.55347	6.12279	3.54478	11.0129	6.33985	2.25363	2.5919	0.446448	1.9822	2.25255	1.4747	3.27438
69.1527	6.64916	6.5414	2.03007	2.42795	2.17125	2.24624	1.2267	5.53469	3.21439	11.0352	6.43525	1.90238	2.19646	0.614969	2.15802	2.31736	1.59367	3.17803
69.652	6.4747	6.8704	2.13714	2.4812	2.17721	2.34405	1.34241	5.96447	3.27234	11.2873	6.36547	2.13194	2.33666	0.135814	1.95969	2.25181	1.49542	3.05752
70.1513	6.57786	6.73205	2.40096	2.46174	2.14323	2.31689	0.81283	5.84219	3.1539	11.1821	6.39707	2.54198	2.02571	0.6215	2.27265	2.21283	1.44543	2.66776
70.6506	6.71246	6.77631	2.36701	2.61084	2.15604	2.73784	1.09916	6.04189	3.29035	11.2116	6.2119	2.64963	2.60269	0.127365	2.07548	2.25503	1.62562	3.04731
71.2123	6.638	6.26578	2.39525	2.47936	2.11797	2.28197	1.13632	6.26388	3.50003	11.6408	6.24901	2.69589	2.15872	0.188259	1.96694	2.24823	1.55292	2.88875
71.7116	6.37689	6.23069	2.65074	2.51793	2.19345	2.66983	0.982787	6.52806	3.40806	11.5405	6.22359	2.37117	2.36363	0.359173	2.37426	1.91581	1.62514	2.8151
72.1173	6.42259	6.35338	2.7447	2.62223	2.19335	2.39688	0.811924	6.32875	3.32687	11.5014	6.23964	2.50384	2.48406	0.484688	2.48213	1.98868	1.59951	2.86135
72.7102	6.64437	6.44903	2.28492	2.65748	2.19153	2.47331	1.27539	6.33011	3.16273	11.6194	6.35832	2.64021	2.50742	0.35022	2.44336	2.11434	1.53344	2.3526
73.1471	6.38427	5.92518	2.61459	2.61525	2.31568	2.63611	1.1648	6.03997	2.69983	11.8307	6.4384	2.67406	2.09761	0.396912	2.10135	2.00495	1.54934	2.18003
73.6464	6.47478	6.39472	2.49784	2.59432	2.25321	2.54226	1.08139	6.64656	2.04784	12.0569	6.14993	3.02787	2.56853	0.219167	2.45594	1.72332	1.5127	1.10511
74.3017	5.99212	6.74439	2.68736	2.61745	2.30203	2.25133	1.04783	6.51748	2.50205	12.0661	6.09006	2.89752	2.68716	0.407581	2.1554	1.96201	1.69493	1.53077
74.7386	6.07649	6.38087	2.70744	2.72763	2.12275	2.82017	0.894535	6.99764	2.93675	12.1913	6.25723	2.93402	2.61886	0.540781	2.40573	1.82037	1.63193	0.921103
75.2379	6.36309	6.05997	2.77306	2.66924	2.24474	2.3883	1.24844	6.91243	2.69068	12.2382	5.77314	3.39259	2.71233	0.656949	3.1375	1.93943	1.52159	0.772387
75.7684	6.39935	6.70558	2.70111	2.65859	2.1701	2.70025	1.26985	7.12077	2.37527	12.5331	5.96171	2.89046	3.00351	0.179488	2.79115	1.50248	1.55491	1.18252
76.2053	6.24972	6.5752	2.77662	2.71404	2.1766	2.93115	0.869368	7.25838	2.21671	12.5224	6.44632	2.92532	3.31087	0.466986	2.44517	2.25586	1.46732	1.12029
76.7982	6.17765	6.24816	2.77596	2.811	2.19577	2.77085	1.25454	7.25644	2.22358	12.5495	6.54016	3.28922	2.72132	0.720648	2.7216	2.18303	1.54177	1.46772
77.2039	6.54701	6.53163	2.83193	2.8503	2.26442	2.76076	1.39653	7.17947	1.84047	12.5232	6.21897	2.8185	2.7339	0.678166	2.31889	1.89453	1.51518	1.45857
77.7344	6.36262	6.65474	2.81491	2.86609	2.21308	3.16138	1.68796	7.64545	2.41482	12.629	6.05994	2.8168	2.94779	1.0344	2.66598	1.86177	1.68157	1.16974
78.2649	6.57438	6.49967	3.18965	2.73828	2.1271	3.11173	1.33708	7.7381	2.89098	12.7996	6.18641	2.5023	2.74288	0.521508	2.99909	2.11031	1.60406	1.34803
78.733	6.47484	6.37132	2.91621	2.84919	2.0578	3.44439	1.46406	7.87641	2.45153	12.9854	6.44151	2.90704	2.78423	0.978732	3.06438	2.0407	1.94784	1.51674
79.2947	6.67473	6.59414	2.77633	2.96929	2.06339	2.91927	1.63011	7.88197	2.42478	13.1905	6.1824	2.56455	2.4499	0.840181	2.67881	2.10081	1.99866	1.55761
79.7628	6.49174	6.60561	2.86924	2.8312	2.02972	3.18456	1.58326	7.99035	2.67785	13.0764	6.45315	2.97393	2.65122	0.385363	2.90493	2.2452	1.94381	1.40208
80.3245	6.70281	6.25193	3.03124	2.90685	2.09394	2.97404	2.01877	8.21753	2.99276	13.3242	6.66544	2.62986	2.75187	1.04125	2.6312	2.31236	1.9671	1.8539
80.7926	6.89819	6.09013	2.96508	3.02474	2.08273	3.07452	1.87684	8.1383	2.33049	13.6713	6.62419	2.54968	2.78423	0.858675	3.12631	2.54684	2.04515	1.87048

## Sheet: 4d Fig
LPS [mV]	LPS+HS [mV]
-24.0316	-1.5228
-22.7029	-5.9376
-21.5394	-0.0589
-34.3201	-9.5825
-3.67816	-2.9401
-16.7557	-6.418
-7.27303	-25.8324
-12.4907	-7.6469
-44.9681	-8.5803

## Sheet: 4e Fig
[Vm]
-0.0295087
-15.8214
-26.2818
-33.4544
-17.7799
-6.67886
4.41443
-19.7767
-12.2028
-21.4688
-28.1925
-44.9599
-19.7898
-10.3795
-27.314
-3.05084
-28.5333
-1.00427
-13.8683
-0.421656
-32.1698
-6.92655
-0.431806
-5.6505
-47.8088
-17.0837
-15.7166
-32.0679
-18.689
-17.3706
-19.9829
-13.9709
-55.9631
-6.7444
-52.301
-3.595

[truncated: 32 more sheets: 5a Fig, 5b Fig, 5c Fig, 5d Fig, 6a Fig, 6b Fig, 6c Fig, 6d Fig, 7a Fig, 7b Fig, 7c Fig, 7d Fig, 7e Fig, 7f Fig, 7h Fig, 8a Fig, 8c Fig, 8d Fig, 9b Fig, 9c Fig …]
